# Supplementary material for: Molecular epidemiology of enterically colonizing Escherichia coli with resistance against third-generation cephalosporins isolated from stool samples of European soldiers with concomitant diarrhea on deployment in Western African Mali
Source: Front Microbiol. 2023 May 5;14:1169829. doi: 10.3389/fmicb.2023.1169829 (PMC10198576; doi:10.3389/fmicb.2023.1169829)
Supplement: Supplementary file 2 [file Data_Sheet_1.xlsx]

## Sheet: amrfinder
sample	Protein identifier	Contig id	Start	Stop	Strand	Gene symbol	Sequence name	Scope	Element type	Element subtype	Class	Subclass	Method	Target length	Reference sequence length	% Coverage of reference sequence	% Identity to reference sequence	Alignment length	Accession of closest sequence	Name of closest sequence	HMM id	HMM description
MLi102	OCGOELFA_00091	MLi102-Chromosome	79753	80259	+	aaiC	type VI secretion system protein AaiC/Hcp2	plus	VIRULENCE	VIRULENCE	NA	NA	EXACTP	168	168	100	100	168	CBG37385.1	type VI secretion system protein AaiC/Hcp2	NA	NA
MLi102	OCGOELFA_00122	MLi102-Chromosome	106562	108742	-	pic	serine protease autotransporter toxin Pic	plus	VIRULENCE	VIRULENCE	NA	NA	PARTIALP	726	1372	52.92	99.86	726	AAD23953.1	serine protease autotransporter toxin Pic	NA	NA
MLi102	NA	MLi102-Chromosome	112314	113225	+	iucD	NADPH-dependent L-lysine N(6)-monooxygenase IucD	plus	VIRULENCE	VIRULENCE	NA	NA	PARTIALX	304	445	68.31	98.68	304	AAD44749.1	NADPH-dependent L-lysine N(6)-monooxygenase IucD	NA	NA
MLi102	OCGOELFA_00128	MLi102-Chromosome	112419	114458	+	iucD	NADPH-dependent L-lysine N(6)-monooxygenase IucD	plus	VIRULENCE	VIRULENCE	NA	NA	PARTIALP	679	445	60.45	98.88	269	AAD44749.1	NADPH-dependent L-lysine N(6)-monooxygenase IucD	NA	NA
MLi102	OCGOELFA_00133	MLi102-Chromosome	118104	120296	+	sat	serine protease autotransporter toxin Sat	plus	VIRULENCE	VIRULENCE	NA	NA	PARTIALP	730	1295	56.37	99.86	730	AFK88558.1	serine protease autotransporter toxin Sat	NA	NA
MLi102	OCGOELFA_00537	MLi102-Chromosome	535613	538717	-	acrF	multidrug efflux RND transporter permease subunit AcrF	plus	AMR	AMR	EFFLUX	EFFLUX	BLASTP	1034	1034	100	99.32	1034	AAC76298.1	multidrug efflux RND transporter permease subunit AcrF	NA	NA
MLi102	OCGOELFA_00822	MLi102-Chromosome	822988	827553	+	sslE	lipoprotein metalloprotease SslE	plus	VIRULENCE	VIRULENCE	NA	NA	HMM	1521	1520	100	87.19	1522	ADE89421.1	lipoprotein metalloprotease SslE	NF037973.1	lipoprotein metalloprotease SslE
MLi102	OCGOELFA_00885	MLi102-Chromosome	880370	880597	+	mchB	microcin H47	plus	VIRULENCE	VIRULENCE	NA	NA	EXACTP	75	75	100	100	75	CAB54534.2	microcin H47	NA	NA
MLi102	OCGOELFA_01660	MLi102-Chromosome	1674189	1675547	+	glpT_E448K	Escherichia fosfomycin resistant GlpT	core	AMR	POINT	FOSFOMYCIN	FOSFOMYCIN	POINTP	452	452	100	99.12	452	WP_000948731.1	glycerol-3-phosphate transporter GlpT	NA	NA
MLi102	OCGOELFA_01670	MLi102-Chromosome	1688840	1691467	+	gyrA_S83L	Escherichia quinolone resistant GyrA	core	AMR	POINT	QUINOLONE	QUINOLONE	POINTP	875	878	99.66	98.97	875	WP_001281243.1	DNA gyrase subunit A GyrA	NA	NA
MLi102	OCGOELFA_02027	MLi102-Chromosome	2057883	2059685	+	ybtP	yersiniabactin ABC transporter ATP-binding/permease protein YbtP	plus	VIRULENCE	VIRULENCE	NA	NA	BLASTP	600	600	100	99.67	600	CAA21388.1	yersiniabactin ABC transporter ATP-binding/permease protein YbtP	NA	NA
MLi102	OCGOELFA_02028	MLi102-Chromosome	2059672	2061474	+	ybtQ	yersiniabactin ABC transporter ATP-binding/permease protein YbtQ	plus	VIRULENCE	VIRULENCE	NA	NA	BLASTP	600	600	100	99.67	600	AAC69584.1	yersiniabactin ABC transporter ATP-binding/permease protein YbtQ	NA	NA
MLi102	OCGOELFA_03038	MLi102-Chromosome	3002855	3003121	-	ymgB	biofilm/acid-resistance regulator AriR	plus	STRESS	ACID	NA	NA	BLASTP	88	88	100	98.86	88	AAC74250.1	biofilm/acid-resistance regulator AriR	NA	NA
MLi102	OCGOELFA_03393	MLi102-Chromosome	3334569	3335774	-	tet(B)	tetracycline efflux MFS transporter Tet(B)	core	AMR	AMR	TETRACYCLINE	TETRACYCLINE	EXACTP	401	401	100	100	401	WP_001089068.1	tetracycline efflux MFS transporter Tet(B)	NF012190.1	tetracycline efflux MFS transporter Tet(B)
MLi102	OCGOELFA_03400	MLi102-Chromosome	3338763	3339422	+	catA1	type A-1 chloramphenicol O-acetyltransferase	core	AMR	AMR	PHENICOL	CHLORAMPHENICOL	EXACTP	219	219	100	100	219	WP_011152976.1	type A-1 chloramphenicol O-acetyltransferase	NF000491.1	type A chloramphenicol O-acetyltransferase
MLi102	NA	MLi102-Chromosome	3345499	3346326	+	blaOXA-1	oxacillin-hydrolyzing class D beta-lactamase OXA-1	core	AMR	AMR	BETA-LACTAM	CEPHALOSPORIN	ALLELEX	276	276	100	100	276	WP_001334766.1	oxacillin-hydrolyzing class D beta-lactamase OXA-1	NF000388.2	OXA-1 family class D beta-lactamase
MLi102	OCGOELFA_03410	MLi102-Chromosome	3346453	3347229	+	aadA1	ANT(3'')-Ia family aminoglycoside nucleotidyltransferase AadA1	core	AMR	AMR	AMINOGLYCOSIDE	STREPTOMYCIN	BLASTP	258	263	98.48	99.61	259	WP_046622360.1	ANT(3'')-Ia family aminoglycoside nucleotidyltransferase AadA1	NF033126.1	ANT(3'')-Ia family aminoglycoside nucleotidyltransferase AadA1
MLi102	OCGOELFA_04008	MLi102-Chromosome	3954740	3958990	-	fdeC	intimin-like adhesin FdeC	plus	VIRULENCE	VIRULENCE	NA	NA	BLASTP	1416	1416	100	94.21	1416	ABE05822.1	intimin-like adhesin FdeC	NA	NA
MLi102	OCGOELFA_04345	MLi102-Chromosome	4291721	4293142	+	espX1	type III secretion system effector EspX1	plus	VIRULENCE	VIRULENCE	NA	NA	BLASTP	473	473	100	93.45	473	ADD54679.1	type III secretion system effector EspX1	NA	NA
MLi102	NA	MLi102-Chromosome	4541692	4542249	+	capU	putative hexosyltransferase CapU	plus	VIRULENCE	VIRULENCE	NA	NA	PARTIALX	186	362	51.38	100	186	AEQ15694.1	putative hexosyltransferase CapU	NA	NA
MLi102	OCGOELFA_04799	MLi102-Chromosome	4702983	4704149	+	blaEC	BlaEC family class C beta-lactamase	plus	AMR	AMR	BETA-LACTAM	BETA-LACTAM	BLASTP	388	377	100	98.14	377	AAZ85968.1	cephalosporin-hydrolyzing class C beta-lactamase EC-8	NF000185.2	BlaEC family class C beta-lactamase
MLi102	OCGOELFA_05263	MLi102-Chromosome	5159026	5161572	-	cyaA_S352T	Escherichia fosmidomycin resistant CyaA	core	AMR	POINT	FOSMIDOMYCIN	FOSMIDOMYCIN	POINTP	848	848	100	99.29	848	WP_000281668.1	adenylate cyclase CyaA	NA	NA
MLi102	OCGOELFA_05403	MLi102-Plasmid01	25610	26485	+	blaCTX-M-15	extended-spectrum class A beta-lactamase CTX-M-15	core	AMR	AMR	BETA-LACTAM	CEPHALOSPORIN	ALLELEP	291	291	100	100	291	WP_000239590.1	extended-spectrum class A beta-lactamase CTX-M-15	NF033089.1	CTX-M family extended-spectrum class A beta-lactamase
MLi102	OCGOELFA_05511	MLi102-Plasmid02	3830	4666	-	aph(6)-Id	aminoglycoside O-phosphotransferase APH(6)-Id	core	AMR	AMR	AMINOGLYCOSIDE	STREPTOMYCIN	EXACTP	278	278	100	100	278	WP_000480968.1	aminoglycoside O-phosphotransferase APH(6)-Id	NF012171.0	APH(6)-I family aminoglycoside O-phosphotransferase
MLi102	OCGOELFA_05512	MLi102-Plasmid02	4666	5463	-	aph(3'')	APH(3'') family aminoglycoside O-phosphotransferase	core	AMR	AMR	AMINOGLYCOSIDE	STREPTOMYCIN	HMM	265	267	100	95.51	267	WP_001082319.1	APH(3'') family aminoglycoside O-phosphotransferase	NF032896.1	APH(3'') family aminoglycoside O-phosphotransferase
MLi102	OCGOELFA_05513	MLi102-Plasmid02	5523	6128	-	sul2	sulfonamide-resistant dihydropteroate synthase Sul2	core	AMR	AMR	SULFONAMIDE	SULFONAMIDE	PARTIALP	201	271	74.17	99.5	201	WP_001043260.1	sulfonamide-resistant dihydropteroate synthase Sul2	NA	NA
MLi104-1	MANKEGJL_01821	MLi104-1-Chromosome	1836915	1838627	+	ybtP	yersiniabactin ABC transporter ATP-binding/permease protein YbtP	plus	VIRULENCE	VIRULENCE	NA	NA	BLASTP	570	600	95	99.65	570	CAA21388.1	yersiniabactin ABC transporter ATP-binding/permease protein YbtP	NA	NA
MLi104-1	MANKEGJL_01822	MLi104-1-Chromosome	1838614	1840416	+	ybtQ	yersiniabactin ABC transporter ATP-binding/permease protein YbtQ	plus	VIRULENCE	VIRULENCE	NA	NA	BLASTP	600	600	100	99.5	600	AAC69584.1	yersiniabactin ABC transporter ATP-binding/permease protein YbtQ	NA	NA
MLi104-1	MANKEGJL_02801	MLi104-1-Chromosome	2735720	2735986	-	ymgB	biofilm/acid-resistance regulator AriR	plus	STRESS	ACID	NA	NA	EXACTP	88	88	100	100	88	AAC74250.1	biofilm/acid-resistance regulator AriR	NA	NA
MLi104-1	NA	MLi104-1-Chromosome	3956765	3957916	+	espX1	type III secretion system effector EspX1	plus	VIRULENCE	VIRULENCE	NA	NA	PARTIALX	384	473	81.18	90.36	384	ADD54679.1	type III secretion system effector EspX1	NA	NA
MLi104-1	MANKEGJL_04157	MLi104-1-Chromosome	4034714	4035973	+	mdtM	multidrug efflux MFS transporter MdtM	plus	AMR	AMR	EFFLUX	EFFLUX	BLASTP	419	410	98.29	97.52	403	AAC77293.1	multidrug efflux MFS transporter MdtM	NA	NA
MLi104-1	MANKEGJL_04319	MLi104-1-Chromosome	4191790	4192923	+	blaEC	BlaEC family class C beta-lactamase	plus	AMR	AMR	BETA-LACTAM	BETA-LACTAM	BLASTP	377	377	100	98.41	377	WP_063610930.1	extended-spectrum class C beta-lactamase EC-15	NF000185.2	BlaEC family class C beta-lactamase
MLi104-1	MANKEGJL_04844	MLi104-1-Plasmid01	21888	22544	-	qnrS1	quinolone resistance pentapeptide repeat protein QnrS1	core	AMR	AMR	QUINOLONE	QUINOLONE	ALLELEP	218	218	100	100	218	WP_001516695.1	quinolone resistance pentapeptide repeat protein QnrS1	NF000056.3	QnrS family quinolone resistance pentapeptide repeat protein
MLi104-1	MANKEGJL_04850	MLi104-1-Plasmid01	27185	28060	-	blaCTX-M-15	extended-spectrum class A beta-lactamase CTX-M-15	core	AMR	AMR	BETA-LACTAM	CEPHALOSPORIN	ALLELEP	291	291	100	100	291	WP_000239590.1	extended-spectrum class A beta-lactamase CTX-M-15	NF033089.1	CTX-M family extended-spectrum class A beta-lactamase
MLi104-1	MANKEGJL_04855	MLi104-1-Plasmid01	30882	31742	+	blaTEM-1	broad-spectrum class A beta-lactamase TEM-1	core	AMR	AMR	BETA-LACTAM	BETA-LACTAM	ALLELEP	286	286	100	100	286	WP_000027057.1	broad-spectrum class A beta-lactamase TEM-1	NF000531.2	TEM family class A beta-lactamase
MLi104-1	MANKEGJL_04857	MLi104-1-Plasmid01	32463	33299	-	aph(6)-Id	aminoglycoside O-phosphotransferase APH(6)-Id	core	AMR	AMR	AMINOGLYCOSIDE	STREPTOMYCIN	EXACTP	278	278	100	100	278	WP_000480968.1	aminoglycoside O-phosphotransferase APH(6)-Id	NF012171.0	APH(6)-I family aminoglycoside O-phosphotransferase
MLi104-1	MANKEGJL_04858	MLi104-1-Plasmid01	33299	34102	-	aph(3'')-Ib	aminoglycoside O-phosphotransferase APH(3'')-Ib	core	AMR	AMR	AMINOGLYCOSIDE	STREPTOMYCIN	EXACTP	267	267	100	100	267	WP_001082319.1	aminoglycoside O-phosphotransferase APH(3'')-Ib	NF032895.1	aminoglycoside O-phosphotransferase APH(3'')-Ib
MLi104-1	MANKEGJL_04859	MLi104-1-Plasmid01	34163	34978	-	sul2	sulfonamide-resistant dihydropteroate synthase Sul2	core	AMR	AMR	SULFONAMIDE	SULFONAMIDE	EXACTP	271	271	100	100	271	WP_001043260.1	sulfonamide-resistant dihydropteroate synthase Sul2	NF000295.1	sulfonamide-resistant dihydropteroate synthase Sul2
MLi104-1	MANKEGJL_04864	MLi104-1-Plasmid01	39518	39991	-	dfrA14	trimethoprim-resistant dihydrofolate reductase DfrA14	core	AMR	AMR	TRIMETHOPRIM	TRIMETHOPRIM	EXACTP	157	157	100	100	157	WP_004201280.1	trimethoprim-resistant dihydrofolate reductase DfrA14	NF000330.1	trimethoprim-resistant dihydrofolate reductase DfrA
MLi104-1	MANKEGJL_04871	MLi104-1-Plasmid01	45103	46302	+	tet(A)	tetracycline efflux MFS transporter Tet(A)	core	AMR	AMR	TETRACYCLINE	TETRACYCLINE	EXACTP	399	399	100	100	399	WP_000804064.1	tetracycline efflux MFS transporter Tet(A)	NF012193.0	tetracycline efflux MFS transporter Tet(A)
MLi104-2	GKAOEFFL_00807	MLi104-2-Chromosome	781271	781732	+	catA1	type A-1 chloramphenicol O-acetyltransferase	core	AMR	AMR	PHENICOL	CHLORAMPHENICOL	PARTIALP	153	219	69.86	100	153	WP_000412211.1	type A-1 chloramphenicol O-acetyltransferase	NA	NA
MLi104-2	GKAOEFFL_00813	MLi104-2-Chromosome	787979	789163	-	tet(D)	tetracycline efflux MFS transporter Tet(D)	core	AMR	AMR	TETRACYCLINE	TETRACYCLINE	EXACTP	394	394	100	100	394	WP_001039466.1	tetracycline efflux MFS transporter Tet(D)	NF012186.0	tetracycline efflux MFS transporter Tet(D)
MLi104-2	GKAOEFFL_00818	MLi104-2-Chromosome	791958	792797	-	sul1	sulfonamide-resistant dihydropteroate synthase Sul1	core	AMR	AMR	SULFONAMIDE	SULFONAMIDE	EXACTP	279	279	100	100	279	WP_000259031.1	sulfonamide-resistant dihydropteroate synthase Sul1	NF000294.1	sulfonamide-resistant dihydropteroate synthase Sul1
MLi104-2	GKAOEFFL_00819	MLi104-2-Chromosome	792791	793138	-	qacEdelta1	quaternary ammonium compound efflux SMR transporter QacE delta 1	core	STRESS	BIOCIDE	QUATERNARY AMMONIUM	QUATERNARY AMMONIUM	ALLELEP	115	115	100	100	115	WP_000679427.1	quaternary ammonium compound efflux SMR transporter QacE delta 1	NF000276.2	quaternary ammonium compound efflux SMR transporter QacE
MLi104-2	NA	MLi104-2-Chromosome	793305	794093	-	aadA1	ANT(3'')-Ia family aminoglycoside nucleotidyltransferase AadA1	core	AMR	AMR	AMINOGLYCOSIDE	STREPTOMYCIN	EXACTX	263	263	100	100	263	WP_001206316.1	ANT(3'')-Ia family aminoglycoside nucleotidyltransferase AadA1	NF033126.1	ANT(3'')-Ia family aminoglycoside nucleotidyltransferase AadA1
MLi104-2	GKAOEFFL_00821	MLi104-2-Chromosome	794186	794659	-	dfrA1	trimethoprim-resistant dihydrofolate reductase DfrA1	core	AMR	AMR	TRIMETHOPRIM	TRIMETHOPRIM	EXACTP	157	157	100	100	157	WP_000777555.1	trimethoprim-resistant dihydrofolate reductase DfrA1	NF000330.1	trimethoprim-resistant dihydrofolate reductase DfrA
MLi104-2	GKAOEFFL_00826	MLi104-2-Chromosome	796859	797143	+	merR	mercury resistance transcriptional regulator MerR	plus	STRESS	METAL	MERCURY	MERCURY	PARTIALP	94	144	65.28	90.43	94	CAA77320.1	mercury resistance transcriptional regulator MerR	NA	NA
MLi104-2	GKAOEFFL_01888	MLi104-2-Chromosome	1882597	1884309	+	ybtP	yersiniabactin ABC transporter ATP-binding/permease protein YbtP	plus	VIRULENCE	VIRULENCE	NA	NA	BLASTP	570	600	95	99.65	570	CAA21388.1	yersiniabactin ABC transporter ATP-binding/permease protein YbtP	NA	NA
MLi104-2	GKAOEFFL_01889	MLi104-2-Chromosome	1884296	1886098	+	ybtQ	yersiniabactin ABC transporter ATP-binding/permease protein YbtQ	plus	VIRULENCE	VIRULENCE	NA	NA	BLASTP	600	600	100	99.5	600	AAC69584.1	yersiniabactin ABC transporter ATP-binding/permease protein YbtQ	NA	NA
MLi104-2	GKAOEFFL_02887	MLi104-2-Chromosome	2813897	2814163	-	ymgB	biofilm/acid-resistance regulator AriR	plus	STRESS	ACID	NA	NA	EXACTP	88	88	100	100	88	AAC74250.1	biofilm/acid-resistance regulator AriR	NA	NA
MLi104-2	GKAOEFFL_03036	MLi104-2-Chromosome	2942697	2944241	-	iutA	ferric aerobactin receptor IutA	plus	VIRULENCE	VIRULENCE	NA	NA	PARTIALP	514	731	67.72	99.39	495	AAN45165.2	ferric aerobactin receptor IutA	NA	NA
MLi104-2	GKAOEFFL_03037	MLi104-2-Chromosome	2944244	2945107	-	iucD	NADPH-dependent L-lysine N(6)-monooxygenase IucD	plus	VIRULENCE	VIRULENCE	NA	NA	PARTIALP	287	445	64.49	98.26	287	AAD44749.1	NADPH-dependent L-lysine N(6)-monooxygenase IucD	NA	NA
MLi104-2	GKAOEFFL_03039	MLi104-2-Chromosome	2945576	2947318	-	iucC	NIS family aerobactin synthetase IucC	plus	VIRULENCE	VIRULENCE	NA	NA	EXACTP	580	580	100	100	580	AAN82073.1	NIS family aerobactin synthetase IucC	NA	NA
MLi104-2	GKAOEFFL_03040	MLi104-2-Chromosome	2947318	2947938	-	iucB	N(6)-hydroxylysine O-acetyltransferase IucB	plus	VIRULENCE	VIRULENCE	NA	NA	PARTIALP	206	315	65.4	100	206	AAN82074.1	N(6)-hydroxylysine O-acetyltransferase IucB	NA	NA
MLi104-2	GKAOEFFL_03042	MLi104-2-Chromosome	2948265	2949989	-	iucA	aerobactin synthase IucA	plus	VIRULENCE	VIRULENCE	NA	NA	BLASTP	574	576	100	98.61	576	EGI25746.1	aerobactin synthase IucA	NA	NA
MLi104-2	GKAOEFFL_03393	MLi104-2-Chromosome	3295205	3295498	+	iss	increased serum survival lipoprotein Iss	plus	VIRULENCE	VIRULENCE	NA	NA	EXACTP	97	97	100	100	97	CAR12622.1	increased serum survival lipoprotein Iss	NA	NA
MLi104-2	GKAOEFFL_03884	MLi104-2-Chromosome	3774804	3779060	-	fdeC	intimin-like adhesin FdeC	plus	VIRULENCE	VIRULENCE	NA	NA	BLASTP	1418	1416	100	94.14	1416	ABE05822.1	intimin-like adhesin FdeC	NA	NA
MLi104-2	NA	MLi104-2-Chromosome	4061897	4063048	+	espX1	type III secretion system effector EspX1	plus	VIRULENCE	VIRULENCE	NA	NA	PARTIALX	384	473	81.18	90.36	384	ADD54679.1	type III secretion system effector EspX1	NA	NA
MLi104-2	GKAOEFFL_04264	MLi104-2-Chromosome	4139371	4140630	+	mdtM	multidrug efflux MFS transporter MdtM	plus	AMR	AMR	EFFLUX	EFFLUX	BLASTP	419	410	98.29	97.52	403	AAC77293.1	multidrug efflux MFS transporter MdtM	NA	NA
MLi104-2	GKAOEFFL_04346	MLi104-2-Chromosome	4209506	4210594	+	capU	putative hexosyltransferase CapU	plus	VIRULENCE	VIRULENCE	NA	NA	EXACTP	362	362	100	100	362	CAV02025.1	putative hexosyltransferase CapU	NA	NA
MLi104-2	GKAOEFFL_04525	MLi104-2-Chromosome	4379906	4381039	+	blaEC	BlaEC family class C beta-lactamase	plus	AMR	AMR	BETA-LACTAM	BETA-LACTAM	BLASTP	377	377	100	98.41	377	WP_063610930.1	extended-spectrum class C beta-lactamase EC-15	NF000185.2	BlaEC family class C beta-lactamase
MLi104-2	GKAOEFFL_05197	MLi104-2-Plasmid01	81078	81938	-	blaTEM-1	broad-spectrum class A beta-lactamase TEM-1	core	AMR	AMR	BETA-LACTAM	BETA-LACTAM	ALLELEP	286	286	100	100	286	WP_000027057.1	broad-spectrum class A beta-lactamase TEM-1	NF000531.2	TEM family class A beta-lactamase
MLi104-2	GKAOEFFL_05203	MLi104-2-Plasmid01	86907	87767	-	aac(3)-IId	aminoglycoside N-acetyltransferase AAC(3)-IId	core	AMR	AMR	AMINOGLYCOSIDE	GENTAMICIN	EXACTP	286	286	100	100	286	WP_000557454.1	aminoglycoside N-acetyltransferase AAC(3)-IId	NF033080.0	AAC(3)-II family aminoglycoside N-acetyltransferase
MLi104-2	GKAOEFFL_05207	MLi104-2-Plasmid01	88950	89825	-	blaCTX-M-15	extended-spectrum class A beta-lactamase CTX-M-15	core	AMR	AMR	BETA-LACTAM	CEPHALOSPORIN	ALLELEP	291	291	100	100	291	WP_000239590.1	extended-spectrum class A beta-lactamase CTX-M-15	NF033089.1	CTX-M family extended-spectrum class A beta-lactamase
MLi105	KJMCNDNA_00462	MLi105-Chromosome	460749	463853	-	acrF	multidrug efflux RND transporter permease subunit AcrF	plus	AMR	AMR	EFFLUX	EFFLUX	EXACTP	1034	1034	100	100	1034	AAC76298.1	multidrug efflux RND transporter permease subunit AcrF	NA	NA
MLi105	KJMCNDNA_01490	MLi105-Chromosome	1480226	1482853	+	gyrA_S83A	Escherichia quinolone resistant GyrA	core	AMR	POINT	QUINOLONE	QUINOLONE	POINTP	875	878	99.66	99.09	875	WP_001281243.1	DNA gyrase subunit A GyrA	NA	NA
MLi105	KJMCNDNA_01829	MLi105-Chromosome	1814138	1815013	+	blaCTX-M-15	extended-spectrum class A beta-lactamase CTX-M-15	core	AMR	AMR	BETA-LACTAM	CEPHALOSPORIN	ALLELEP	291	291	100	100	291	WP_000239590.1	extended-spectrum class A beta-lactamase CTX-M-15	NF033089.1	CTX-M family extended-spectrum class A beta-lactamase
MLi105	KJMCNDNA_02509	MLi105-Chromosome	2473519	2473812	+	iss	increased serum survival lipoprotein Iss	plus	VIRULENCE	VIRULENCE	NA	NA	EXACTP	97	97	100	100	97	BAG76115.1	increased serum survival lipoprotein Iss	NA	NA
MLi105	KJMCNDNA_02650	MLi105-Chromosome	2591855	2592121	-	ymgB	biofilm/acid-resistance regulator AriR	plus	STRESS	ACID	NA	NA	EXACTP	88	88	100	100	88	AAC74250.1	biofilm/acid-resistance regulator AriR	NA	NA
MLi105	KJMCNDNA_03519	MLi105-Chromosome	3456626	3460882	-	fdeC	intimin-like adhesin FdeC	plus	VIRULENCE	VIRULENCE	NA	NA	BLASTP	1418	1416	100	94.07	1416	ABE05822.1	intimin-like adhesin FdeC	NA	NA
MLi105	KJMCNDNA_03844	MLi105-Chromosome	3781297	3782718	+	espX1	type III secretion system effector EspX1	plus	VIRULENCE	VIRULENCE	NA	NA	BLASTP	473	473	100	89.22	473	ADD54679.1	type III secretion system effector EspX1	NA	NA
MLi105	KJMCNDNA_03931	MLi105-Chromosome	3861614	3862846	+	mdtM	multidrug efflux MFS transporter MdtM	plus	AMR	AMR	EFFLUX	EFFLUX	BLASTP	410	410	100	97.8	410	AAC77293.1	multidrug efflux MFS transporter MdtM	NA	NA
MLi105	KJMCNDNA_04153	MLi105-Chromosome	4089427	4090560	+	blaEC	BlaEC family class C beta-lactamase	plus	AMR	AMR	BETA-LACTAM	BETA-LACTAM	EXACTP	377	377	100	100	377	AAC77110.1	BlaEC family class C beta-lactamase	NF000185.2	BlaEC family class C beta-lactamase
MLi105	KJMCNDNA_04642	MLi105-Chromosome	4567346	4568134	-	aadA1	ANT(3'')-Ia family aminoglycoside nucleotidyltransferase AadA1	core	AMR	AMR	AMINOGLYCOSIDE	STREPTOMYCIN	EXACTP	262	262	100	100	262	WP_001206315.1	ANT(3'')-Ia family aminoglycoside nucleotidyltransferase AadA1	NF033126.1	ANT(3'')-Ia family aminoglycoside nucleotidyltransferase AadA1
MLi105	KJMCNDNA_04643	MLi105-Chromosome	4568192	4568716	-	sat2	streptothricin N-acetyltransferase Sat2	core	AMR	AMR	STREPTOTHRICIN	STREPTOTHRICIN	EXACTP	174	174	100	100	174	WP_000704156.1	streptothricin N-acetyltransferase Sat2	NF000358.1	streptothricin N-acetyltransferase Sat2
MLi105	KJMCNDNA_04644	MLi105-Chromosome	4568811	4569284	-	dfrA1	trimethoprim-resistant dihydrofolate reductase DfrA1	core	AMR	AMR	TRIMETHOPRIM	TRIMETHOPRIM	EXACTP	157	157	100	100	157	WP_000777554.1	trimethoprim-resistant dihydrofolate reductase DfrA1	NF000330.1	trimethoprim-resistant dihydrofolate reductase DfrA
MLi105	KJMCNDNA_04677	MLi105-Plasmid01	70	975	+	mph(A)	Mph(A) family macrolide 2'-phosphotransferase	core	AMR	AMR	MACROLIDE	MACROLIDE	EXACTP	301	301	100	100	301	WP_000219391.1	Mph(A) family macrolide 2'-phosphotransferase	NF000254.1	Mph(A) family macrolide 2'-phosphotransferase
MLi105	KJMCNDNA_04683	MLi105-Plasmid01	5093	5953	+	blaTEM-1	broad-spectrum class A beta-lactamase TEM-1	core	AMR	AMR	BETA-LACTAM	BETA-LACTAM	ALLELEP	286	286	100	100	286	WP_000027057.1	broad-spectrum class A beta-lactamase TEM-1	NF000531.2	TEM family class A beta-lactamase
MLi105	KJMCNDNA_04695	MLi105-Plasmid02	2213	3028	+	sul2	sulfonamide-resistant dihydropteroate synthase Sul2	core	AMR	AMR	SULFONAMIDE	SULFONAMIDE	EXACTP	271	271	100	100	271	WP_001043260.1	sulfonamide-resistant dihydropteroate synthase Sul2	NF000295.1	sulfonamide-resistant dihydropteroate synthase Sul2
MLi105	KJMCNDNA_04696	MLi105-Plasmid02	3089	3892	+	aph(3'')-Ib	aminoglycoside O-phosphotransferase APH(3'')-Ib	core	AMR	AMR	AMINOGLYCOSIDE	STREPTOMYCIN	EXACTP	267	267	100	100	267	WP_001082319.1	aminoglycoside O-phosphotransferase APH(3'')-Ib	NF032895.1	aminoglycoside O-phosphotransferase APH(3'')-Ib
MLi105	KJMCNDNA_04697	MLi105-Plasmid02	3892	4728	+	aph(6)-Id	aminoglycoside O-phosphotransferase APH(6)-Id	core	AMR	AMR	AMINOGLYCOSIDE	STREPTOMYCIN	EXACTP	278	278	100	100	278	WP_000480968.1	aminoglycoside O-phosphotransferase APH(6)-Id	NF012171.0	APH(6)-I family aminoglycoside O-phosphotransferase
MLi105	KJMCNDNA_04700	MLi105-Plasmid02	6064	7263	+	tet(A)	tetracycline efflux MFS transporter Tet(A)	core	AMR	AMR	TETRACYCLINE	TETRACYCLINE	EXACTP	399	399	100	100	399	WP_000804063.1	tetracycline efflux MFS transporter Tet(A)	NF012193.0	tetracycline efflux MFS transporter Tet(A)
MLi106-1	ADKEBAAB_00053	MLi106-1-Chromosome	60071	61768	-	eilA	HilA family transcriptional regulator EilA	plus	VIRULENCE	VIRULENCE	NA	NA	BLASTP	565	565	100	99.29	565	ACB16655.1	HilA family transcriptional regulator EilA	NA	NA
MLi106-1	ADKEBAAB_00490	MLi106-1-Chromosome	502855	505959	-	acrF	multidrug efflux RND transporter permease subunit AcrF	plus	AMR	AMR	EFFLUX	EFFLUX	BLASTP	1034	1034	100	99.32	1034	AAC76298.1	multidrug efflux RND transporter permease subunit AcrF	NA	NA
MLi106-1	ADKEBAAB_00782	MLi106-1-Chromosome	801998	806560	+	sslE	lipoprotein metalloprotease SslE	plus	VIRULENCE	VIRULENCE	NA	NA	HMM	1520	1520	100	88.49	1521	ADE89421.1	lipoprotein metalloprotease SslE	NF037973.1	lipoprotein metalloprotease SslE
MLi106-1	ADKEBAAB_01607	MLi106-1-Chromosome	1632203	1633561	+	glpT_E448K	Escherichia fosfomycin resistant GlpT	core	AMR	POINT	FOSFOMYCIN	FOSFOMYCIN	POINTP	452	452	100	99.12	452	WP_000948731.1	glycerol-3-phosphate transporter GlpT	NA	NA
MLi106-1	ADKEBAAB_02834	MLi106-1-Chromosome	2865553	2865819	-	ymgB	biofilm/acid-resistance regulator AriR	plus	STRESS	ACID	NA	NA	BLASTP	88	88	100	98.86	88	AAC74250.1	biofilm/acid-resistance regulator AriR	NA	NA
MLi106-1	ADKEBAAB_03477	MLi106-1-Chromosome	3515693	3515986	+	iss	increased serum survival lipoprotein Iss	plus	VIRULENCE	VIRULENCE	NA	NA	EXACTP	97	97	100	100	97	BAG76115.1	increased serum survival lipoprotein Iss	NA	NA
MLi106-1	ADKEBAAB_03753	MLi106-1-Chromosome	3814454	3818704	-	fdeC	intimin-like adhesin FdeC	plus	VIRULENCE	VIRULENCE	NA	NA	BLASTP	1416	1416	100	94.14	1416	ABE05822.1	intimin-like adhesin FdeC	NA	NA
MLi106-1	ADKEBAAB_04041	MLi106-1-Chromosome	4122039	4123460	+	espX1	type III secretion system effector EspX1	plus	VIRULENCE	VIRULENCE	NA	NA	BLASTP	473	473	100	93.45	473	ADD54679.1	type III secretion system effector EspX1	NA	NA
MLi106-1	ADKEBAAB_04126	MLi106-1-Chromosome	4204568	4205800	+	mdtM	multidrug efflux MFS transporter MdtM	plus	AMR	AMR	EFFLUX	EFFLUX	BLASTP	410	410	100	97.8	410	AAC77293.1	multidrug efflux MFS transporter MdtM	NA	NA
MLi106-1	ADKEBAAB_04360	MLi106-1-Chromosome	4441113	4442279	+	blaEC	BlaEC family class C beta-lactamase	plus	AMR	AMR	BETA-LACTAM	BETA-LACTAM	BLASTP	388	377	100	98.14	377	AAZ85968.1	cephalosporin-hydrolyzing class C beta-lactamase EC-8	NF000185.2	BlaEC family class C beta-lactamase
MLi106-1	ADKEBAAB_04762	MLi106-1-Chromosome	4855331	4857877	-	cyaA_S352T	Escherichia fosmidomycin resistant CyaA	core	AMR	POINT	FOSMIDOMYCIN	FOSMIDOMYCIN	POINTP	848	848	100	99.29	848	WP_000281668.1	adenylate cyclase CyaA	NA	NA
MLi106-1	ADKEBAAB_04873	MLi106-1-Plasmid01	11028	11501	+	dfrA14	trimethoprim-resistant dihydrofolate reductase DfrA14	core	AMR	AMR	TRIMETHOPRIM	TRIMETHOPRIM	EXACTP	157	157	100	100	157	WP_004201280.1	trimethoprim-resistant dihydrofolate reductase DfrA14	NF000330.1	trimethoprim-resistant dihydrofolate reductase DfrA
MLi106-1	ADKEBAAB_04947	MLi106-1-Plasmid01	74525	75181	-	qnrS1	quinolone resistance pentapeptide repeat protein QnrS1	core	AMR	AMR	QUINOLONE	QUINOLONE	ALLELEP	218	218	100	100	218	WP_001516695.1	quinolone resistance pentapeptide repeat protein QnrS1	NF000056.3	QnrS family quinolone resistance pentapeptide repeat protein
MLi106-1	ADKEBAAB_04953	MLi106-1-Plasmid01	79822	80697	-	blaCTX-M-15	extended-spectrum class A beta-lactamase CTX-M-15	core	AMR	AMR	BETA-LACTAM	CEPHALOSPORIN	ALLELEP	291	291	100	100	291	WP_000239590.1	extended-spectrum class A beta-lactamase CTX-M-15	NF033089.1	CTX-M family extended-spectrum class A beta-lactamase
MLi106-1	ADKEBAAB_04959	MLi106-1-Plasmid01	83518	84378	+	blaTEM-1	broad-spectrum class A beta-lactamase TEM-1	core	AMR	AMR	BETA-LACTAM	BETA-LACTAM	ALLELEP	286	286	100	100	286	WP_000027057.1	broad-spectrum class A beta-lactamase TEM-1	NF000531.2	TEM family class A beta-lactamase
MLi106-1	ADKEBAAB_04962	MLi106-1-Plasmid01	85686	86885	-	tet(A)	tetracycline efflux MFS transporter Tet(A)	core	AMR	AMR	TETRACYCLINE	TETRACYCLINE	EXACTP	399	399	100	100	399	WP_000804064.1	tetracycline efflux MFS transporter Tet(A)	NF012193.0	tetracycline efflux MFS transporter Tet(A)
MLi106-1	ADKEBAAB_04966	MLi106-1-Plasmid01	88875	89711	-	aph(6)-Id	aminoglycoside O-phosphotransferase APH(6)-Id	core	AMR	AMR	AMINOGLYCOSIDE	STREPTOMYCIN	EXACTP	278	278	100	100	278	WP_000480968.1	aminoglycoside O-phosphotransferase APH(6)-Id	NF012171.0	APH(6)-I family aminoglycoside O-phosphotransferase
MLi106-1	ADKEBAAB_04967	MLi106-1-Plasmid01	89711	90514	-	aph(3'')-Ib	aminoglycoside O-phosphotransferase APH(3'')-Ib	core	AMR	AMR	AMINOGLYCOSIDE	STREPTOMYCIN	EXACTP	267	267	100	100	267	WP_001082319.1	aminoglycoside O-phosphotransferase APH(3'')-Ib	NF032895.1	aminoglycoside O-phosphotransferase APH(3'')-Ib
MLi106-1	ADKEBAAB_04968	MLi106-1-Plasmid01	90575	91390	-	sul2	sulfonamide-resistant dihydropteroate synthase Sul2	core	AMR	AMR	SULFONAMIDE	SULFONAMIDE	EXACTP	271	271	100	100	271	WP_001043260.1	sulfonamide-resistant dihydropteroate synthase Sul2	NF000295.1	sulfonamide-resistant dihydropteroate synthase Sul2
MLi106-2	BCDLFCJN_00466	MLi106-2-Chromosome	466416	469520	-	acrF	multidrug efflux RND transporter permease subunit AcrF	plus	AMR	AMR	EFFLUX	EFFLUX	EXACTP	1034	1034	100	100	1034	AAC76298.1	multidrug efflux RND transporter permease subunit AcrF	NA	NA
MLi106-2	BCDLFCJN_00727	MLi106-2-Chromosome	720108	722000	+	parE_S458A	Escherichia quinolone resistant ParE	core	AMR	POINT	QUINOLONE	QUINOLONE	POINTP	630	630	100	99.68	630	WP_033554192.1	DNA topoisomerase IV subunit B ParE	NA	NA
MLi106-2	BCDLFCJN_00737	MLi106-2-Chromosome	729531	731789	+	parC_S80I	Escherichia quinolone resistant ParC	core	AMR	POINT	QUINOLONE	QUINOLONE	POINTP	752	752	100	99.87	752	WP_001281881.1	DNA topoisomerase IV subunit A ParC	NA	NA
MLi106-2	BCDLFCJN_01305	MLi106-2-Chromosome	1288929	1291106	+	sinH	intimin-like inverse autotransporter SinH	plus	VIRULENCE	VIRULENCE	NA	NA	HMM	725	730	100	72.78	731	AAL21411.1	intimin-like inverse autotransporter SinH	NF033423.1	intimin-like inverse autotransporter SinH
MLi106-2	BCDLFCJN_01572	MLi106-2-Chromosome	1574300	1575658	+	glpT_E448K	Escherichia fosfomycin resistant GlpT	core	AMR	POINT	FOSFOMYCIN	FOSFOMYCIN	POINTP	452	452	100	99.12	452	WP_000948731.1	glycerol-3-phosphate transporter GlpT	NA	NA
MLi106-2	BCDLFCJN_01582	MLi106-2-Chromosome	1588985	1591612	+	gyrA_D87N	Escherichia quinolone resistant GyrA	core	AMR	POINT	QUINOLONE	QUINOLONE	POINTP	875	878	99.66	98.86	875	WP_001281243.1	DNA gyrase subunit A GyrA	NA	NA
MLi106-2	BCDLFCJN_01582	MLi106-2-Chromosome	1588985	1591612	+	gyrA_S83L	Escherichia quinolone resistant GyrA	core	AMR	POINT	QUINOLONE	QUINOLONE	POINTP	875	878	99.66	98.86	875	WP_001281243.1	DNA gyrase subunit A GyrA	NA	NA
MLi106-2	BCDLFCJN_01899	MLi106-2-Chromosome	1915746	1917458	+	ybtP	yersiniabactin ABC transporter ATP-binding/permease protein YbtP	plus	VIRULENCE	VIRULENCE	NA	NA	BLASTP	570	600	95	99.82	570	CAA21388.1	yersiniabactin ABC transporter ATP-binding/permease protein YbtP	NA	NA
MLi106-2	BCDLFCJN_01900	MLi106-2-Chromosome	1917445	1919247	+	ybtQ	yersiniabactin ABC transporter ATP-binding/permease protein YbtQ	plus	VIRULENCE	VIRULENCE	NA	NA	BLASTP	600	600	100	99.5	600	AAC69584.1	yersiniabactin ABC transporter ATP-binding/permease protein YbtQ	NA	NA
MLi106-2	BCDLFCJN_02048	MLi106-2-Chromosome	2046274	2046606	+	emrE	multidrug efflux SMR transporter EmrE	plus	STRESS	BIOCIDE	EFFLUX	EFFLUX	BLASTP	110	110	100	98.18	110	CAA77936.1	multidrug efflux SMR transporter EmrE	NF000336.1	multidrug efflux SMR transporter EmrE
MLi106-2	BCDLFCJN_02821	MLi106-2-Chromosome	2809949	2810215	-	ymgB	biofilm/acid-resistance regulator AriR	plus	STRESS	ACID	NA	NA	EXACTP	88	88	100	100	88	AAC74250.1	biofilm/acid-resistance regulator AriR	NA	NA
MLi106-2	BCDLFCJN_02872	MLi106-2-Chromosome	2859664	2859957	+	iss	increased serum survival lipoprotein Iss	plus	VIRULENCE	VIRULENCE	NA	NA	EXACTP	97	97	100	100	97	BAG76115.1	increased serum survival lipoprotein Iss	NA	NA
MLi106-2	BCDLFCJN_03757	MLi106-2-Chromosome	3733101	3737357	-	fdeC	intimin-like adhesin FdeC	plus	VIRULENCE	VIRULENCE	NA	NA	BLASTP	1418	1416	100	94.07	1416	ABE05822.1	intimin-like adhesin FdeC	NA	NA
MLi106-2	BCDLFCJN_04139	MLi106-2-Chromosome	4131348	4132769	+	espX1	type III secretion system effector EspX1	plus	VIRULENCE	VIRULENCE	NA	NA	BLASTP	473	473	100	92.18	473	ADD54679.1	type III secretion system effector EspX1	NA	NA
MLi106-2	BCDLFCJN_04257	MLi106-2-Chromosome	4247891	4249123	+	mdtM	multidrug efflux MFS transporter MdtM	plus	AMR	AMR	EFFLUX	EFFLUX	EXACTP	410	410	100	100	410	AAC77293.1	multidrug efflux MFS transporter MdtM	NA	NA
MLi106-2	BCDLFCJN_04506	MLi106-2-Chromosome	4481784	4482917	+	blaEC	BlaEC family class C beta-lactamase	plus	AMR	AMR	BETA-LACTAM	BETA-LACTAM	BLASTP	377	377	100	98.14	377	WP_063610930.1	extended-spectrum class C beta-lactamase EC-15	NF000185.2	BlaEC family class C beta-lactamase
MLi106-2	BCDLFCJN_05035	MLi106-2-Plasmid01	13647	14195	-	catB3	type B-3 chloramphenicol O-acetyltransferase CatB3	core	AMR	AMR	PHENICOL	CHLORAMPHENICOL	PARTIALP	182	210	70	100	147	WP_000186237.1	type B-3 chloramphenicol O-acetyltransferase CatB3	NA	NA
MLi106-2	NA	MLi106-2-Plasmid01	14336	15163	-	blaOXA-1	oxacillin-hydrolyzing class D beta-lactamase OXA-1	core	AMR	AMR	BETA-LACTAM	CEPHALOSPORIN	ALLELEX	276	276	100	100	276	WP_001334766.1	oxacillin-hydrolyzing class D beta-lactamase OXA-1	NF000388.2	OXA-1 family class D beta-lactamase
MLi106-2	NA	MLi106-2-Plasmid01	15297	15848	-	aac(6')-Ib-cr5	fluoroquinolone-acetylating aminoglycoside 6'-N-acetyltransferase AAC(6')-Ib-cr5	core	AMR	AMR	AMINOGLYCOSIDE/QUINOLONE	AMIKACIN/KANAMYCIN/QUINOLONE/TOBRAMYCIN	ALLELEX	184	184	100	100	184	WP_063840321.1	fluoroquinolone-acetylating aminoglycoside 6'-N-acetyltransferase AAC(6')-Ib-cr5	NF033074.0	AAC(6')-Ib family aminoglycoside 6'-N-acetyltransferase
MLi106-2	BCDLFCJN_05041	MLi106-2-Plasmid01	19397	20272	-	blaCTX-M-15	extended-spectrum class A beta-lactamase CTX-M-15	core	AMR	AMR	BETA-LACTAM	CEPHALOSPORIN	ALLELEP	291	291	100	100	291	WP_000239590.1	extended-spectrum class A beta-lactamase CTX-M-15	NF033089.1	CTX-M family extended-spectrum class A beta-lactamase
MLi106-2	BCDLFCJN_05048	MLi106-2-Plasmid01	27126	27785	-	catA1	type A-1 chloramphenicol O-acetyltransferase	core	AMR	AMR	PHENICOL	CHLORAMPHENICOL	EXACTP	219	219	100	100	219	WP_000412211.1	type A-1 chloramphenicol O-acetyltransferase	NF000491.1	type A chloramphenicol O-acetyltransferase
MLi106-2	BCDLFCJN_05055	MLi106-2-Plasmid01	30777	31982	+	tet(B)	tetracycline efflux MFS transporter Tet(B)	core	AMR	AMR	TETRACYCLINE	TETRACYCLINE	EXACTP	401	401	100	100	401	WP_001089068.1	tetracycline efflux MFS transporter Tet(B)	NF012190.1	tetracycline efflux MFS transporter Tet(B)
MLi106-2	BCDLFCJN_05076	MLi106-2-Plasmid01	49904	50809	+	mph(A)	Mph(A) family macrolide 2'-phosphotransferase	core	AMR	AMR	MACROLIDE	MACROLIDE	EXACTP	301	301	100	100	301	WP_000219391.1	Mph(A) family macrolide 2'-phosphotransferase	NF000254.1	Mph(A) family macrolide 2'-phosphotransferase
MLi106-2	BCDLFCJN_05083	MLi106-2-Plasmid01	56120	56959	-	sul1	sulfonamide-resistant dihydropteroate synthase Sul1	core	AMR	AMR	SULFONAMIDE	SULFONAMIDE	EXACTP	279	279	100	100	279	WP_000259031.1	sulfonamide-resistant dihydropteroate synthase Sul1	NF000294.1	sulfonamide-resistant dihydropteroate synthase Sul1
MLi106-2	BCDLFCJN_05084	MLi106-2-Plasmid01	56953	57300	-	qacEdelta1	quaternary ammonium compound efflux SMR transporter QacE delta 1	core	STRESS	BIOCIDE	QUATERNARY AMMONIUM	QUATERNARY AMMONIUM	ALLELEP	115	115	100	100	115	WP_000679427.1	quaternary ammonium compound efflux SMR transporter QacE delta 1	NF000276.2	quaternary ammonium compound efflux SMR transporter QacE
MLi106-2	BCDLFCJN_05085	MLi106-2-Plasmid01	57506	58294	-	aadA5	ANT(3'')-Ia family aminoglycoside nucleotidyltransferase AadA5	core	AMR	AMR	AMINOGLYCOSIDE	STREPTOMYCIN	EXACTP	262	262	100	100	262	WP_000503573.1	ANT(3'')-Ia family aminoglycoside nucleotidyltransferase AadA5	NF012157.0	ANT(3'')-I family aminoglycoside nucleotidyltransferase
MLi106-2	BCDLFCJN_05086	MLi106-2-Plasmid01	58425	58898	-	dfrA17	trimethoprim-resistant dihydrofolate reductase DfrA17	core	AMR	AMR	TRIMETHOPRIM	TRIMETHOPRIM	EXACTP	157	157	100	100	157	WP_001389366.1	trimethoprim-resistant dihydrofolate reductase DfrA17	NF000330.1	trimethoprim-resistant dihydrofolate reductase DfrA
MLi106-2	BCDLFCJN_05094	MLi106-2-Plasmid01	64219	65079	-	aac(3)-IId	aminoglycoside N-acetyltransferase AAC(3)-IId	core	AMR	AMR	AMINOGLYCOSIDE	GENTAMICIN	EXACTP	286	286	100	100	286	WP_000557454.1	aminoglycoside N-acetyltransferase AAC(3)-IId	NF033080.0	AAC(3)-II family aminoglycoside N-acetyltransferase
MLi106-2	BCDLFCJN_05098	MLi106-2-Plasmid01	67122	67982	+	blaTEM-1	broad-spectrum class A beta-lactamase TEM-1	core	AMR	AMR	BETA-LACTAM	BETA-LACTAM	ALLELEP	286	286	100	100	286	WP_000027057.1	broad-spectrum class A beta-lactamase TEM-1	NF000531.2	TEM family class A beta-lactamase
MLi106-2	BCDLFCJN_05215	MLi106-2-Plasmid01	156764	158965	-	iutA	ferric aerobactin receptor IutA	plus	VIRULENCE	VIRULENCE	NA	NA	BLASTP	733	731	99.73	89.85	729	AAN45165.2	ferric aerobactin receptor IutA	NA	NA
MLi106-2	BCDLFCJN_05216	MLi106-2-Plasmid01	159047	160324	-	iucD	NADPH-dependent L-lysine N(6)-monooxygenase IucD	plus	VIRULENCE	VIRULENCE	NA	NA	BLASTP	425	445	95.51	97.65	425	AAD44749.1	NADPH-dependent L-lysine N(6)-monooxygenase IucD	NA	NA
MLi106-2	BCDLFCJN_05217	MLi106-2-Plasmid01	160321	162063	-	iucC	NIS family aerobactin synthetase IucC	plus	VIRULENCE	VIRULENCE	NA	NA	BLASTP	580	580	100	97.59	580	AAN82073.1	NIS family aerobactin synthetase IucC	NA	NA
MLi106-2	BCDLFCJN_05218	MLi106-2-Plasmid01	162063	163010	-	iucB	N(6)-hydroxylysine O-acetyltransferase IucB	plus	VIRULENCE	VIRULENCE	NA	NA	BLASTP	315	315	100	96.19	315	AAN82074.1	N(6)-hydroxylysine O-acetyltransferase IucB	NA	NA
MLi106-2	BCDLFCJN_05219	MLi106-2-Plasmid01	163011	164735	-	iucA	aerobactin synthase IucA	plus	VIRULENCE	VIRULENCE	NA	NA	BLASTP	574	576	100	95.31	576	EGI25746.1	aerobactin synthase IucA	NA	NA
MLi106-2	BCDLFCJN_05234	MLi106-2-Plasmid02	619	1434	+	sul2	sulfonamide-resistant dihydropteroate synthase Sul2	core	AMR	AMR	SULFONAMIDE	SULFONAMIDE	EXACTP	271	271	100	100	271	WP_001043260.1	sulfonamide-resistant dihydropteroate synthase Sul2	NF000295.1	sulfonamide-resistant dihydropteroate synthase Sul2
MLi106-2	NA	MLi106-2-Plasmid02	1471	2295	+	aph(3'')-Ib	aminoglycoside O-phosphotransferase APH(3'')-Ib	core	AMR	AMR	AMINOGLYCOSIDE	STREPTOMYCIN	EXACTX	275	275	100	100	275	WP_109545041.1	aminoglycoside O-phosphotransferase APH(3'')-Ib	NA	NA
MLi106-2	BCDLFCJN_05236	MLi106-2-Plasmid02	2298	3134	+	aph(6)-Id	aminoglycoside O-phosphotransferase APH(6)-Id	core	AMR	AMR	AMINOGLYCOSIDE	STREPTOMYCIN	EXACTP	278	278	100	100	278	WP_000480968.1	aminoglycoside O-phosphotransferase APH(6)-Id	NF012171.0	APH(6)-I family aminoglycoside O-phosphotransferase
MLi106-3	LMCNJPKC_00279	MLi106-3-Chromosome	273899	274165	+	ymgB	biofilm/acid-resistance regulator AriR	plus	STRESS	ACID	NA	NA	BLASTP	88	88	100	98.86	88	AAC74250.1	biofilm/acid-resistance regulator AriR	NA	NA
MLi106-3	LMCNJPKC_01458	MLi106-3-Chromosome	1469480	1470838	-	glpT_E448K	Escherichia fosfomycin resistant GlpT	core	AMR	POINT	FOSFOMYCIN	FOSFOMYCIN	POINTP	452	452	100	99.12	452	WP_000948731.1	glycerol-3-phosphate transporter GlpT	NA	NA
MLi106-3	LMCNJPKC_02235	MLi106-3-Chromosome	2267357	2271925	-	sslE	lipoprotein metalloprotease SslE	plus	VIRULENCE	VIRULENCE	NA	NA	HMM	1522	1520	100	88.18	1523	ADE89421.1	lipoprotein metalloprotease SslE	NF037973.1	lipoprotein metalloprotease SslE
MLi106-3	LMCNJPKC_02528	MLi106-3-Chromosome	2567937	2571041	+	acrF	multidrug efflux RND transporter permease subunit AcrF	plus	AMR	AMR	EFFLUX	EFFLUX	BLASTP	1034	1034	100	99.32	1034	AAC76298.1	multidrug efflux RND transporter permease subunit AcrF	NA	NA
MLi106-3	LMCNJPKC_02965	MLi106-3-Chromosome	3012130	3013827	+	eilA	HilA family transcriptional regulator EilA	plus	VIRULENCE	VIRULENCE	NA	NA	BLASTP	565	565	100	99.29	565	ACB16655.1	HilA family transcriptional regulator EilA	NA	NA
MLi106-3	LMCNJPKC_03119	MLi106-3-Chromosome	3181481	3184027	+	cyaA_S352T	Escherichia fosmidomycin resistant CyaA	core	AMR	POINT	FOSMIDOMYCIN	FOSMIDOMYCIN	POINTP	848	848	100	99.29	848	WP_000281668.1	adenylate cyclase CyaA	NA	NA
MLi106-3	LMCNJPKC_03520	MLi106-3-Chromosome	3595241	3596374	-	blaEC	BlaEC family class C beta-lactamase	plus	AMR	AMR	BETA-LACTAM	BETA-LACTAM	BLASTP	377	377	100	97.88	377	AAZ85968.1	cephalosporin-hydrolyzing class C beta-lactamase EC-8	NF000185.2	BlaEC family class C beta-lactamase
MLi106-3	LMCNJPKC_03752	MLi106-3-Chromosome	3831689	3832921	-	mdtM	multidrug efflux MFS transporter MdtM	plus	AMR	AMR	EFFLUX	EFFLUX	BLASTP	410	410	100	97.8	410	AAC77293.1	multidrug efflux MFS transporter MdtM	NA	NA
MLi106-3	LMCNJPKC_03837	MLi106-3-Chromosome	3914029	3915450	-	espX1	type III secretion system effector EspX1	plus	VIRULENCE	VIRULENCE	NA	NA	BLASTP	473	473	100	93.45	473	ADD54679.1	type III secretion system effector EspX1	NA	NA
MLi106-3	LMCNJPKC_04124	MLi106-3-Chromosome	4218761	4223011	+	fdeC	intimin-like adhesin FdeC	plus	VIRULENCE	VIRULENCE	NA	NA	BLASTP	1416	1416	100	94.21	1416	ABE05822.1	intimin-like adhesin FdeC	NA	NA
MLi106-3	LMCNJPKC_04403	MLi106-3-Chromosome	4522242	4522535	-	iss	increased serum survival lipoprotein Iss	plus	VIRULENCE	VIRULENCE	NA	NA	EXACTP	97	97	100	100	97	BAG76115.1	increased serum survival lipoprotein Iss	NA	NA
MLi106-3	LMCNJPKC_04818	MLi106-3-Plasmid01	30979	32178	-	tet(A)	tetracycline efflux MFS transporter Tet(A)	core	AMR	AMR	TETRACYCLINE	TETRACYCLINE	EXACTP	399	399	100	100	399	WP_000804064.1	tetracycline efflux MFS transporter Tet(A)	NF012193.0	tetracycline efflux MFS transporter Tet(A)
MLi106-3	LMCNJPKC_04825	MLi106-3-Plasmid01	36063	36536	+	dfrA14	trimethoprim-resistant dihydrofolate reductase DfrA14	core	AMR	AMR	TRIMETHOPRIM	TRIMETHOPRIM	EXACTP	157	157	100	100	157	WP_004201280.1	trimethoprim-resistant dihydrofolate reductase DfrA14	NF000330.1	trimethoprim-resistant dihydrofolate reductase DfrA
MLi106-3	LMCNJPKC_04830	MLi106-3-Plasmid01	41076	41891	+	sul2	sulfonamide-resistant dihydropteroate synthase Sul2	core	AMR	AMR	SULFONAMIDE	SULFONAMIDE	EXACTP	271	271	100	100	271	WP_001043260.1	sulfonamide-resistant dihydropteroate synthase Sul2	NF000295.1	sulfonamide-resistant dihydropteroate synthase Sul2
MLi106-3	LMCNJPKC_04831	MLi106-3-Plasmid01	41952	42755	+	aph(3'')-Ib	aminoglycoside O-phosphotransferase APH(3'')-Ib	core	AMR	AMR	AMINOGLYCOSIDE	STREPTOMYCIN	EXACTP	267	267	100	100	267	WP_001082319.1	aminoglycoside O-phosphotransferase APH(3'')-Ib	NF032895.1	aminoglycoside O-phosphotransferase APH(3'')-Ib
MLi106-3	LMCNJPKC_04832	MLi106-3-Plasmid01	42755	43591	+	aph(6)-Id	aminoglycoside O-phosphotransferase APH(6)-Id	core	AMR	AMR	AMINOGLYCOSIDE	STREPTOMYCIN	EXACTP	278	278	100	100	278	WP_000480968.1	aminoglycoside O-phosphotransferase APH(6)-Id	NF012171.0	APH(6)-I family aminoglycoside O-phosphotransferase
MLi106-3	LMCNJPKC_04834	MLi106-3-Plasmid01	44312	45172	-	blaTEM-1	broad-spectrum class A beta-lactamase TEM-1	core	AMR	AMR	BETA-LACTAM	BETA-LACTAM	ALLELEP	286	286	100	100	286	WP_000027057.1	broad-spectrum class A beta-lactamase TEM-1	NF000531.2	TEM family class A beta-lactamase
MLi106-3	LMCNJPKC_04839	MLi106-3-Plasmid01	47994	48869	+	blaCTX-M-15	extended-spectrum class A beta-lactamase CTX-M-15	core	AMR	AMR	BETA-LACTAM	CEPHALOSPORIN	ALLELEP	291	291	100	100	291	WP_000239590.1	extended-spectrum class A beta-lactamase CTX-M-15	NF033089.1	CTX-M family extended-spectrum class A beta-lactamase
MLi106-3	LMCNJPKC_04845	MLi106-3-Plasmid01	53510	54166	+	qnrS1	quinolone resistance pentapeptide repeat protein QnrS1	core	AMR	AMR	QUINOLONE	QUINOLONE	ALLELEP	218	218	100	100	218	WP_001516695.1	quinolone resistance pentapeptide repeat protein QnrS1	NF000056.3	QnrS family quinolone resistance pentapeptide repeat protein
MLi106-4	PLBKBKML_00466	MLi106-4-Chromosome	466416	469520	-	acrF	multidrug efflux RND transporter permease subunit AcrF	plus	AMR	AMR	EFFLUX	EFFLUX	EXACTP	1034	1034	100	100	1034	AAC76298.1	multidrug efflux RND transporter permease subunit AcrF	NA	NA
MLi106-4	PLBKBKML_00727	MLi106-4-Chromosome	720108	722000	+	parE_S458A	Escherichia quinolone resistant ParE	core	AMR	POINT	QUINOLONE	QUINOLONE	POINTP	630	630	100	99.68	630	WP_033554192.1	DNA topoisomerase IV subunit B ParE	NA	NA
MLi106-4	PLBKBKML_00737	MLi106-4-Chromosome	729531	731789	+	parC_S80I	Escherichia quinolone resistant ParC	core	AMR	POINT	QUINOLONE	QUINOLONE	POINTP	752	752	100	99.87	752	WP_001281881.1	DNA topoisomerase IV subunit A ParC	NA	NA
MLi106-4	PLBKBKML_01305	MLi106-4-Chromosome	1288929	1291106	+	sinH	intimin-like inverse autotransporter SinH	plus	VIRULENCE	VIRULENCE	NA	NA	HMM	725	730	100	72.78	731	AAL21411.1	intimin-like inverse autotransporter SinH	NF033423.1	intimin-like inverse autotransporter SinH
MLi106-4	PLBKBKML_01572	MLi106-4-Chromosome	1574300	1575658	+	glpT_E448K	Escherichia fosfomycin resistant GlpT	core	AMR	POINT	FOSFOMYCIN	FOSFOMYCIN	POINTP	452	452	100	99.12	452	WP_000948731.1	glycerol-3-phosphate transporter GlpT	NA	NA
MLi106-4	PLBKBKML_01582	MLi106-4-Chromosome	1588985	1591612	+	gyrA_D87N	Escherichia quinolone resistant GyrA	core	AMR	POINT	QUINOLONE	QUINOLONE	POINTP	875	878	99.66	98.86	875	WP_001281243.1	DNA gyrase subunit A GyrA	NA	NA
MLi106-4	PLBKBKML_01582	MLi106-4-Chromosome	1588985	1591612	+	gyrA_S83L	Escherichia quinolone resistant GyrA	core	AMR	POINT	QUINOLONE	QUINOLONE	POINTP	875	878	99.66	98.86	875	WP_001281243.1	DNA gyrase subunit A GyrA	NA	NA
MLi106-4	PLBKBKML_01899	MLi106-4-Chromosome	1915746	1917458	+	ybtP	yersiniabactin ABC transporter ATP-binding/permease protein YbtP	plus	VIRULENCE	VIRULENCE	NA	NA	BLASTP	570	600	95	99.82	570	CAA21388.1	yersiniabactin ABC transporter ATP-binding/permease protein YbtP	NA	NA
MLi106-4	PLBKBKML_01900	MLi106-4-Chromosome	1917445	1919247	+	ybtQ	yersiniabactin ABC transporter ATP-binding/permease protein YbtQ	plus	VIRULENCE	VIRULENCE	NA	NA	BLASTP	600	600	100	99.5	600	AAC69584.1	yersiniabactin ABC transporter ATP-binding/permease protein YbtQ	NA	NA
MLi106-4	PLBKBKML_02048	MLi106-4-Chromosome	2046274	2046606	+	emrE	multidrug efflux SMR transporter EmrE	plus	STRESS	BIOCIDE	EFFLUX	EFFLUX	BLASTP	110	110	100	98.18	110	CAA77936.1	multidrug efflux SMR transporter EmrE	NF000336.1	multidrug efflux SMR transporter EmrE
MLi106-4	PLBKBKML_02820	MLi106-4-Chromosome	2809949	2810215	-	ymgB	biofilm/acid-resistance regulator AriR	plus	STRESS	ACID	NA	NA	EXACTP	88	88	100	100	88	AAC74250.1	biofilm/acid-resistance regulator AriR	NA	NA
MLi106-4	PLBKBKML_02871	MLi106-4-Chromosome	2859664	2859957	+	iss	increased serum survival lipoprotein Iss	plus	VIRULENCE	VIRULENCE	NA	NA	EXACTP	97	97	100	100	97	BAG76115.1	increased serum survival lipoprotein Iss	NA	NA
MLi106-4	PLBKBKML_03756	MLi106-4-Chromosome	3733101	3737357	-	fdeC	intimin-like adhesin FdeC	plus	VIRULENCE	VIRULENCE	NA	NA	BLASTP	1418	1416	100	94.07	1416	ABE05822.1	intimin-like adhesin FdeC	NA	NA
MLi106-4	PLBKBKML_04138	MLi106-4-Chromosome	4131348	4132769	+	espX1	type III secretion system effector EspX1	plus	VIRULENCE	VIRULENCE	NA	NA	BLASTP	473	473	100	92.18	473	ADD54679.1	type III secretion system effector EspX1	NA	NA
MLi106-4	PLBKBKML_04256	MLi106-4-Chromosome	4247891	4249123	+	mdtM	multidrug efflux MFS transporter MdtM	plus	AMR	AMR	EFFLUX	EFFLUX	EXACTP	410	410	100	100	410	AAC77293.1	multidrug efflux MFS transporter MdtM	NA	NA
MLi106-4	PLBKBKML_04505	MLi106-4-Chromosome	4481784	4482917	+	blaEC	BlaEC family class C beta-lactamase	plus	AMR	AMR	BETA-LACTAM	BETA-LACTAM	BLASTP	377	377	100	98.14	377	WP_063610930.1	extended-spectrum class C beta-lactamase EC-15	NF000185.2	BlaEC family class C beta-lactamase
MLi106-4	PLBKBKML_05033	MLi106-4-Plasmid01	13646	14194	-	catB3	type B-3 chloramphenicol O-acetyltransferase CatB3	core	AMR	AMR	PHENICOL	CHLORAMPHENICOL	PARTIALP	182	210	70	100	147	WP_000186237.1	type B-3 chloramphenicol O-acetyltransferase CatB3	NA	NA
MLi106-4	NA	MLi106-4-Plasmid01	14335	15162	-	blaOXA-1	oxacillin-hydrolyzing class D beta-lactamase OXA-1	core	AMR	AMR	BETA-LACTAM	CEPHALOSPORIN	ALLELEX	276	276	100	100	276	WP_001334766.1	oxacillin-hydrolyzing class D beta-lactamase OXA-1	NF000388.2	OXA-1 family class D beta-lactamase
MLi106-4	NA	MLi106-4-Plasmid01	15296	15847	-	aac(6')-Ib-cr5	fluoroquinolone-acetylating aminoglycoside 6'-N-acetyltransferase AAC(6')-Ib-cr5	core	AMR	AMR	AMINOGLYCOSIDE/QUINOLONE	AMIKACIN/KANAMYCIN/QUINOLONE/TOBRAMYCIN	ALLELEX	184	184	100	100	184	WP_063840321.1	fluoroquinolone-acetylating aminoglycoside 6'-N-acetyltransferase AAC(6')-Ib-cr5	NF033074.0	AAC(6')-Ib family aminoglycoside 6'-N-acetyltransferase
MLi106-4	PLBKBKML_05039	MLi106-4-Plasmid01	19396	20271	-	blaCTX-M-15	extended-spectrum class A beta-lactamase CTX-M-15	core	AMR	AMR	BETA-LACTAM	CEPHALOSPORIN	ALLELEP	291	291	100	100	291	WP_000239590.1	extended-spectrum class A beta-lactamase CTX-M-15	NF033089.1	CTX-M family extended-spectrum class A beta-lactamase
MLi106-4	PLBKBKML_05046	MLi106-4-Plasmid01	27125	27784	-	catA1	type A-1 chloramphenicol O-acetyltransferase	core	AMR	AMR	PHENICOL	CHLORAMPHENICOL	EXACTP	219	219	100	100	219	WP_000412211.1	type A-1 chloramphenicol O-acetyltransferase	NF000491.1	type A chloramphenicol O-acetyltransferase
MLi106-4	PLBKBKML_05053	MLi106-4-Plasmid01	30776	31981	+	tet(B)	tetracycline efflux MFS transporter Tet(B)	core	AMR	AMR	TETRACYCLINE	TETRACYCLINE	EXACTP	401	401	100	100	401	WP_001089068.1	tetracycline efflux MFS transporter Tet(B)	NF012190.1	tetracycline efflux MFS transporter Tet(B)
MLi106-4	PLBKBKML_05074	MLi106-4-Plasmid01	49903	50808	+	mph(A)	Mph(A) family macrolide 2'-phosphotransferase	core	AMR	AMR	MACROLIDE	MACROLIDE	EXACTP	301	301	100	100	301	WP_000219391.1	Mph(A) family macrolide 2'-phosphotransferase	NF000254.1	Mph(A) family macrolide 2'-phosphotransferase
MLi106-4	PLBKBKML_05081	MLi106-4-Plasmid01	56119	56958	-	sul1	sulfonamide-resistant dihydropteroate synthase Sul1	core	AMR	AMR	SULFONAMIDE	SULFONAMIDE	EXACTP	279	279	100	100	279	WP_000259031.1	sulfonamide-resistant dihydropteroate synthase Sul1	NF000294.1	sulfonamide-resistant dihydropteroate synthase Sul1
MLi106-4	PLBKBKML_05082	MLi106-4-Plasmid01	56952	57299	-	qacEdelta1	quaternary ammonium compound efflux SMR transporter QacE delta 1	core	STRESS	BIOCIDE	QUATERNARY AMMONIUM	QUATERNARY AMMONIUM	ALLELEP	115	115	100	100	115	WP_000679427.1	quaternary ammonium compound efflux SMR transporter QacE delta 1	NF000276.2	quaternary ammonium compound efflux SMR transporter QacE
MLi106-4	PLBKBKML_05083	MLi106-4-Plasmid01	57505	58293	-	aadA5	ANT(3'')-Ia family aminoglycoside nucleotidyltransferase AadA5	core	AMR	AMR	AMINOGLYCOSIDE	STREPTOMYCIN	EXACTP	262	262	100	100	262	WP_000503573.1	ANT(3'')-Ia family aminoglycoside nucleotidyltransferase AadA5	NF012157.0	ANT(3'')-I family aminoglycoside nucleotidyltransferase
MLi106-4	PLBKBKML_05084	MLi106-4-Plasmid01	58424	58897	-	dfrA17	trimethoprim-resistant dihydrofolate reductase DfrA17	core	AMR	AMR	TRIMETHOPRIM	TRIMETHOPRIM	EXACTP	157	157	100	100	157	WP_001389366.1	trimethoprim-resistant dihydrofolate reductase DfrA17	NF000330.1	trimethoprim-resistant dihydrofolate reductase DfrA
MLi106-4	PLBKBKML_05092	MLi106-4-Plasmid01	64218	65078	-	aac(3)-IId	aminoglycoside N-acetyltransferase AAC(3)-IId	core	AMR	AMR	AMINOGLYCOSIDE	GENTAMICIN	EXACTP	286	286	100	100	286	WP_000557454.1	aminoglycoside N-acetyltransferase AAC(3)-IId	NF033080.0	AAC(3)-II family aminoglycoside N-acetyltransferase
MLi106-4	PLBKBKML_05096	MLi106-4-Plasmid01	67121	67981	+	blaTEM-1	broad-spectrum class A beta-lactamase TEM-1	core	AMR	AMR	BETA-LACTAM	BETA-LACTAM	ALLELEP	286	286	100	100	286	WP_000027057.1	broad-spectrum class A beta-lactamase TEM-1	NF000531.2	TEM family class A beta-lactamase
MLi106-4	PLBKBKML_05213	MLi106-4-Plasmid01	156763	158964	-	iutA	ferric aerobactin receptor IutA	plus	VIRULENCE	VIRULENCE	NA	NA	BLASTP	733	731	99.73	89.85	729	AAN45165.2	ferric aerobactin receptor IutA	NA	NA
MLi106-4	PLBKBKML_05214	MLi106-4-Plasmid01	159046	160323	-	iucD	NADPH-dependent L-lysine N(6)-monooxygenase IucD	plus	VIRULENCE	VIRULENCE	NA	NA	BLASTP	425	445	95.51	97.65	425	AAD44749.1	NADPH-dependent L-lysine N(6)-monooxygenase IucD	NA	NA
MLi106-4	PLBKBKML_05215	MLi106-4-Plasmid01	160320	162062	-	iucC	NIS family aerobactin synthetase IucC	plus	VIRULENCE	VIRULENCE	NA	NA	BLASTP	580	580	100	97.59	580	AAN82073.1	NIS family aerobactin synthetase IucC	NA	NA
MLi106-4	PLBKBKML_05216	MLi106-4-Plasmid01	162062	163009	-	iucB	N(6)-hydroxylysine O-acetyltransferase IucB	plus	VIRULENCE	VIRULENCE	NA	NA	BLASTP	315	315	100	96.19	315	AAN82074.1	N(6)-hydroxylysine O-acetyltransferase IucB	NA	NA
MLi106-4	PLBKBKML_05217	MLi106-4-Plasmid01	163010	164734	-	iucA	aerobactin synthase IucA	plus	VIRULENCE	VIRULENCE	NA	NA	BLASTP	574	576	100	95.31	576	EGI25746.1	aerobactin synthase IucA	NA	NA
MLi106-4	PLBKBKML_05232	MLi106-4-Plasmid02	619	1434	+	sul2	sulfonamide-resistant dihydropteroate synthase Sul2	core	AMR	AMR	SULFONAMIDE	SULFONAMIDE	EXACTP	271	271	100	100	271	WP_001043260.1	sulfonamide-resistant dihydropteroate synthase Sul2	NF000295.1	sulfonamide-resistant dihydropteroate synthase Sul2
MLi106-4	NA	MLi106-4-Plasmid02	1471	2295	+	aph(3'')-Ib	aminoglycoside O-phosphotransferase APH(3'')-Ib	core	AMR	AMR	AMINOGLYCOSIDE	STREPTOMYCIN	EXACTX	275	275	100	100	275	WP_109545041.1	aminoglycoside O-phosphotransferase APH(3'')-Ib	NA	NA
MLi106-4	PLBKBKML_05234	MLi106-4-Plasmid02	2298	3134	+	aph(6)-Id	aminoglycoside O-phosphotransferase APH(6)-Id	core	AMR	AMR	AMINOGLYCOSIDE	STREPTOMYCIN	EXACTP	278	278	100	100	278	WP_000480968.1	aminoglycoside O-phosphotransferase APH(6)-Id	NF012171.0	APH(6)-I family aminoglycoside O-phosphotransferase
MLi107	BPDNAFJD_00188	MLi107-Chromosome	191368	191892	+	lpfA	long polar fimbria major subunit LpfA	plus	VIRULENCE	VIRULENCE	NA	NA	EXACTP	174	174	100	100	174	CAV00478.1	long polar fimbria major subunit LpfA	NA	NA
MLi107	BPDNAFJD_00483	MLi107-Chromosome	473590	476694	-	acrF	multidrug efflux RND transporter permease subunit AcrF	plus	AMR	AMR	EFFLUX	EFFLUX	BLASTP	1034	1034	100	99.52	1034	AAC76298.1	multidrug efflux RND transporter permease subunit AcrF	NA	NA
MLi107	BPDNAFJD_00784	MLi107-Chromosome	778640	783208	+	sslE	lipoprotein metalloprotease SslE	plus	VIRULENCE	VIRULENCE	NA	NA	HMM	1522	1520	100	87.52	1523	ADE89421.1	lipoprotein metalloprotease SslE	NF037973.1	lipoprotein metalloprotease SslE
MLi107	BPDNAFJD_01513	MLi107-Chromosome	1517922	1519280	+	glpT_E448K	Escherichia fosfomycin resistant GlpT	core	AMR	POINT	FOSFOMYCIN	FOSFOMYCIN	POINTP	452	452	100	99.78	452	WP_000948731.1	glycerol-3-phosphate transporter GlpT	NA	NA
MLi107	BPDNAFJD_01582	MLi107-Chromosome	1590575	1590868	-	iss	increased serum survival lipoprotein Iss	plus	VIRULENCE	VIRULENCE	NA	NA	BLASTP	97	97	100	98.97	97	CAR12622.1	increased serum survival lipoprotein Iss	NA	NA
MLi107	BPDNAFJD_01719	MLi107-Chromosome	1732702	1733577	+	blaCTX-M-15	extended-spectrum class A beta-lactamase CTX-M-15	core	AMR	AMR	BETA-LACTAM	CEPHALOSPORIN	ALLELEP	291	291	100	100	291	WP_000239590.1	extended-spectrum class A beta-lactamase CTX-M-15	NF033089.1	CTX-M family extended-spectrum class A beta-lactamase
MLi107	BPDNAFJD_02808	MLi107-Chromosome	2777675	2777941	-	ymgB	biofilm/acid-resistance regulator AriR	plus	STRESS	ACID	NA	NA	EXACTP	88	88	100	100	88	AAC74250.1	biofilm/acid-resistance regulator AriR	NA	NA
MLi107	BPDNAFJD_03229	MLi107-Chromosome	3198831	3199163	-	emrE	multidrug efflux SMR transporter EmrE	plus	STRESS	BIOCIDE	EFFLUX	EFFLUX	BLASTP	110	110	100	99.09	110	CAA77936.1	multidrug efflux SMR transporter EmrE	NF000336.1	multidrug efflux SMR transporter EmrE
MLi107	BPDNAFJD_03706	MLi107-Chromosome	3690806	3695059	-	fdeC	intimin-like adhesin FdeC	plus	VIRULENCE	VIRULENCE	NA	NA	BLASTP	1417	1416	99.93	92.65	1415	ABE05822.1	intimin-like adhesin FdeC	NA	NA
MLi107	NA	MLi107-Chromosome	4010473	4011624	+	espX1	type III secretion system effector EspX1	plus	VIRULENCE	VIRULENCE	NA	NA	PARTIALX	384	473	81.18	88.8	384	ADD54679.1	type III secretion system effector EspX1	NA	NA
MLi107	BPDNAFJD_04097	MLi107-Chromosome	4103801	4105033	+	mdtM	multidrug efflux MFS transporter MdtM	plus	AMR	AMR	EFFLUX	EFFLUX	BLASTP	410	410	100	97.8	410	AAC77293.1	multidrug efflux MFS transporter MdtM	NA	NA
MLi107	BPDNAFJD_04277	MLi107-Chromosome	4284594	4285727	+	blaEC	BlaEC family class C beta-lactamase	plus	AMR	AMR	BETA-LACTAM	BETA-LACTAM	BLASTP	377	377	100	98.94	377	WP_063860256.1	extended-spectrum class C beta-lactamase EC-18	NF000185.2	BlaEC family class C beta-lactamase
MLi107	BPDNAFJD_04320	MLi107-Chromosome	4331539	4332639	+	pmrB_Y358N	Escherichia colistin resistant PmrB	core	AMR	POINT	COLISTIN	COLISTIN	POINTP	366	363	100	99.45	363	WP_001300761.1	two-component system sensor histidine kinase PmrB	NA	NA
MLi107	BPDNAFJD_04750	MLi107-Chromosome	4760390	4760962	+	lpfA	long polar fimbria major subunit LpfA-O113	plus	VIRULENCE	VIRULENCE	NA	NA	EXACTP	190	190	100	100	190	AAT76975.1	long polar fimbria major subunit LpfA-O113	NA	NA
MLi108-1	DMGIGGAF_00279	MLi108-1-Chromosome	278253	278519	+	ymgB	biofilm/acid-resistance regulator AriR	plus	STRESS	ACID	NA	NA	EXACTP	88	88	100	100	88	AAC74250.1	biofilm/acid-resistance regulator AriR	NA	NA
MLi108-1	DMGIGGAF_01176	MLi108-1-Chromosome	1136758	1137090	-	emrE	multidrug efflux SMR transporter EmrE	plus	STRESS	BIOCIDE	EFFLUX	EFFLUX	BLASTP	110	110	100	98.18	110	CAA77936.1	multidrug efflux SMR transporter EmrE	NF000336.1	multidrug efflux SMR transporter EmrE
MLi108-1	DMGIGGAF_01492	MLi108-1-Chromosome	1456467	1459094	-	gyrA_D87N	Escherichia quinolone resistant GyrA	core	AMR	POINT	QUINOLONE	QUINOLONE	POINTP	875	878	99.66	98.97	875	WP_001281243.1	DNA gyrase subunit A GyrA	NA	NA
MLi108-1	DMGIGGAF_01492	MLi108-1-Chromosome	1456467	1459094	-	gyrA_S83L	Escherichia quinolone resistant GyrA	core	AMR	POINT	QUINOLONE	QUINOLONE	POINTP	875	878	99.66	98.97	875	WP_001281243.1	DNA gyrase subunit A GyrA	NA	NA
MLi108-1	DMGIGGAF_01501	MLi108-1-Chromosome	1470460	1471818	-	glpT_E448K	Escherichia fosfomycin resistant GlpT	core	AMR	POINT	FOSFOMYCIN	FOSFOMYCIN	POINTP	452	452	100	99.56	452	WP_000948731.1	glycerol-3-phosphate transporter GlpT	NA	NA
MLi108-1	DMGIGGAF_02288	MLi108-1-Chromosome	2252956	2257524	-	sslE	lipoprotein metalloprotease SslE	plus	VIRULENCE	VIRULENCE	NA	NA	HMM	1522	1520	100	87.79	1523	ADE89421.1	lipoprotein metalloprotease SslE	NF037973.1	lipoprotein metalloprotease SslE
MLi108-1	DMGIGGAF_02344	MLi108-1-Chromosome	2310598	2312856	-	parC_S80I	Escherichia quinolone resistant ParC	core	AMR	POINT	QUINOLONE	QUINOLONE	POINTP	752	752	100	99.73	752	WP_001281881.1	DNA topoisomerase IV subunit A ParC	NA	NA
MLi108-1	DMGIGGAF_02353	MLi108-1-Chromosome	2318157	2320049	-	parE_S458T	Escherichia quinolone resistant ParE	core	AMR	POINT	QUINOLONE	QUINOLONE	POINTP	630	630	100	99.68	630	WP_033554192.1	DNA topoisomerase IV subunit B ParE	NA	NA
MLi108-1	DMGIGGAF_02595	MLi108-1-Chromosome	2553644	2556748	+	acrF	multidrug efflux RND transporter permease subunit AcrF	plus	AMR	AMR	EFFLUX	EFFLUX	EXACTP	1034	1034	100	100	1034	AAC76298.1	multidrug efflux RND transporter permease subunit AcrF	NA	NA
MLi108-1	DMGIGGAF_03577	MLi108-1-Chromosome	3518848	3519981	-	blaEC	BlaEC family class C beta-lactamase	plus	AMR	AMR	BETA-LACTAM	BETA-LACTAM	EXACTP	377	377	100	100	377	AAC77110.1	BlaEC family class C beta-lactamase	NF000185.2	BlaEC family class C beta-lactamase
MLi108-1	DMGIGGAF_03830	MLi108-1-Chromosome	3754846	3756105	-	mdtM	multidrug efflux MFS transporter MdtM	plus	AMR	AMR	EFFLUX	EFFLUX	BLASTP	419	410	98.29	97.27	403	AAC77293.1	multidrug efflux MFS transporter MdtM	NA	NA
MLi108-1	DMGIGGAF_03923	MLi108-1-Chromosome	3837276	3838697	-	espX1	type III secretion system effector EspX1	plus	VIRULENCE	VIRULENCE	NA	NA	BLASTP	473	473	100	89.22	473	ADD54679.1	type III secretion system effector EspX1	NA	NA
MLi108-1	DMGIGGAF_04202	MLi108-1-Chromosome	4124330	4128586	+	fdeC	intimin-like adhesin FdeC	plus	VIRULENCE	VIRULENCE	NA	NA	BLASTP	1418	1416	100	94.07	1416	ABE05822.1	intimin-like adhesin FdeC	NA	NA
MLi108-1	DMGIGGAF_04864	MLi108-1-Plasmid01	40368	41573	-	tet(B)	tetracycline efflux MFS transporter Tet(B)	core	AMR	AMR	TETRACYCLINE	TETRACYCLINE	EXACTP	401	401	100	100	401	WP_001089068.1	tetracycline efflux MFS transporter Tet(B)	NF012190.1	tetracycline efflux MFS transporter Tet(B)
MLi108-1	DMGIGGAF_04873	MLi108-1-Plasmid01	47608	48513	-	mph(A)	Mph(A) family macrolide 2'-phosphotransferase	core	AMR	AMR	MACROLIDE	MACROLIDE	EXACTP	301	301	100	100	301	WP_000219391.1	Mph(A) family macrolide 2'-phosphotransferase	NF000254.1	Mph(A) family macrolide 2'-phosphotransferase
MLi108-1	DMGIGGAF_04883	MLi108-1-Plasmid01	56531	58255	+	iucA	aerobactin synthase IucA	plus	VIRULENCE	VIRULENCE	NA	NA	BLASTP	574	576	100	95.31	576	EGI25746.1	aerobactin synthase IucA	NA	NA
MLi108-1	DMGIGGAF_04884	MLi108-1-Plasmid01	58256	59203	+	iucB	N(6)-hydroxylysine O-acetyltransferase IucB	plus	VIRULENCE	VIRULENCE	NA	NA	BLASTP	315	315	100	96.19	315	AAN82074.1	N(6)-hydroxylysine O-acetyltransferase IucB	NA	NA
MLi108-1	DMGIGGAF_04885	MLi108-1-Plasmid01	59203	60945	+	iucC	NIS family aerobactin synthetase IucC	plus	VIRULENCE	VIRULENCE	NA	NA	BLASTP	580	580	100	97.59	580	AAN82073.1	NIS family aerobactin synthetase IucC	NA	NA
MLi108-1	DMGIGGAF_04886	MLi108-1-Plasmid01	60942	62219	+	iucD	NADPH-dependent L-lysine N(6)-monooxygenase IucD	plus	VIRULENCE	VIRULENCE	NA	NA	BLASTP	425	445	95.51	97.65	425	AAD44749.1	NADPH-dependent L-lysine N(6)-monooxygenase IucD	NA	NA
MLi108-1	DMGIGGAF_04887	MLi108-1-Plasmid01	62301	64502	+	iutA	ferric aerobactin receptor IutA	plus	VIRULENCE	VIRULENCE	NA	NA	BLASTP	733	731	99.73	89.85	729	AAN45165.2	ferric aerobactin receptor IutA	NA	NA
MLi108-1	NA	MLi108-1-Plasmid01	151564	152115	+	aac(6')-Ib-cr5	fluoroquinolone-acetylating aminoglycoside 6'-N-acetyltransferase AAC(6')-Ib-cr5	core	AMR	AMR	AMINOGLYCOSIDE/QUINOLONE	AMIKACIN/KANAMYCIN/QUINOLONE/TOBRAMYCIN	ALLELEX	184	184	100	100	184	WP_063840321.1	fluoroquinolone-acetylating aminoglycoside 6'-N-acetyltransferase AAC(6')-Ib-cr5	NF033074.0	AAC(6')-Ib family aminoglycoside 6'-N-acetyltransferase
MLi108-1	NA	MLi108-1-Plasmid01	152249	153076	+	blaOXA-1	oxacillin-hydrolyzing class D beta-lactamase OXA-1	core	AMR	AMR	BETA-LACTAM	CEPHALOSPORIN	ALLELEX	276	276	100	100	276	WP_001334766.1	oxacillin-hydrolyzing class D beta-lactamase OXA-1	NF000388.2	OXA-1 family class D beta-lactamase
MLi108-1	DMGIGGAF_05003	MLi108-1-Plasmid01	153217	153765	+	catB3	type B-3 chloramphenicol O-acetyltransferase CatB3	core	AMR	AMR	PHENICOL	CHLORAMPHENICOL	PARTIALP	182	210	70	100	147	WP_000186237.1	type B-3 chloramphenicol O-acetyltransferase CatB3	NA	NA
MLi108-1	DMGIGGAF_05005	MLi108-1-Plasmid01	154522	155382	+	aac(3)-IIe	aminoglycoside N-acetyltransferase AAC(3)-IIe	core	AMR	AMR	AMINOGLYCOSIDE	GENTAMICIN	EXACTP	286	286	100	100	286	WP_000557452.1	aminoglycoside N-acetyltransferase AAC(3)-IIe	NF033080.0	AAC(3)-II family aminoglycoside N-acetyltransferase
MLi108-1	DMGIGGAF_05012	MLi108-1-Plasmid01	160536	161411	-	blaCTX-M-15	extended-spectrum class A beta-lactamase CTX-M-15	core	AMR	AMR	BETA-LACTAM	CEPHALOSPORIN	ALLELEP	291	291	100	100	291	WP_000239590.1	extended-spectrum class A beta-lactamase CTX-M-15	NF033089.1	CTX-M family extended-spectrum class A beta-lactamase
MLi108-1	DMGIGGAF_05019	MLi108-1-Plasmid01	165094	165567	+	dfrA17	trimethoprim-resistant dihydrofolate reductase DfrA17	core	AMR	AMR	TRIMETHOPRIM	TRIMETHOPRIM	EXACTP	157	157	100	100	157	WP_001389366.1	trimethoprim-resistant dihydrofolate reductase DfrA17	NF000330.1	trimethoprim-resistant dihydrofolate reductase DfrA
MLi108-1	DMGIGGAF_05020	MLi108-1-Plasmid01	165698	166486	+	aadA5	ANT(3'')-Ia family aminoglycoside nucleotidyltransferase AadA5	core	AMR	AMR	AMINOGLYCOSIDE	STREPTOMYCIN	EXACTP	262	262	100	100	262	WP_000503573.1	ANT(3'')-Ia family aminoglycoside nucleotidyltransferase AadA5	NF012157.0	ANT(3'')-I family aminoglycoside nucleotidyltransferase
MLi108-1	DMGIGGAF_05021	MLi108-1-Plasmid01	166692	167039	+	qacEdelta1	quaternary ammonium compound efflux SMR transporter QacE delta 1	core	STRESS	BIOCIDE	QUATERNARY AMMONIUM	QUATERNARY AMMONIUM	ALLELEP	115	115	100	100	115	WP_000679427.1	quaternary ammonium compound efflux SMR transporter QacE delta 1	NF000276.2	quaternary ammonium compound efflux SMR transporter QacE
MLi108-1	DMGIGGAF_05022	MLi108-1-Plasmid01	167033	167872	+	sul1	sulfonamide-resistant dihydropteroate synthase Sul1	core	AMR	AMR	SULFONAMIDE	SULFONAMIDE	EXACTP	279	279	100	100	279	WP_000259031.1	sulfonamide-resistant dihydropteroate synthase Sul1	NF000294.1	sulfonamide-resistant dihydropteroate synthase Sul1
MLi108-1	DMGIGGAF_05161	MLi108-1-Plasmid04	1666	2502	-	aph(6)-Id	aminoglycoside O-phosphotransferase APH(6)-Id	core	AMR	AMR	AMINOGLYCOSIDE	STREPTOMYCIN	EXACTP	278	278	100	100	278	WP_000480968.1	aminoglycoside O-phosphotransferase APH(6)-Id	NF012171.0	APH(6)-I family aminoglycoside O-phosphotransferase
MLi108-1	DMGIGGAF_05162	MLi108-1-Plasmid04	2502	3305	-	aph(3'')-Ib	aminoglycoside O-phosphotransferase APH(3'')-Ib	core	AMR	AMR	AMINOGLYCOSIDE	STREPTOMYCIN	EXACTP	267	267	100	100	267	WP_001082319.1	aminoglycoside O-phosphotransferase APH(3'')-Ib	NF032895.1	aminoglycoside O-phosphotransferase APH(3'')-Ib
MLi108-1	DMGIGGAF_05163	MLi108-1-Plasmid04	3366	4181	-	sul2	sulfonamide-resistant dihydropteroate synthase Sul2	core	AMR	AMR	SULFONAMIDE	SULFONAMIDE	EXACTP	271	271	100	100	271	WP_001043260.1	sulfonamide-resistant dihydropteroate synthase Sul2	NF000295.1	sulfonamide-resistant dihydropteroate synthase Sul2
MLi108-2	FGDLBJFG_00278	MLi108-2-Chromosome	278232	278498	+	ymgB	biofilm/acid-resistance regulator AriR	plus	STRESS	ACID	NA	NA	EXACTP	88	88	100	100	88	AAC74250.1	biofilm/acid-resistance regulator AriR	NA	NA
MLi108-2	FGDLBJFG_01175	MLi108-2-Chromosome	1136737	1137069	-	emrE	multidrug efflux SMR transporter EmrE	plus	STRESS	BIOCIDE	EFFLUX	EFFLUX	BLASTP	110	110	100	98.18	110	CAA77936.1	multidrug efflux SMR transporter EmrE	NF000336.1	multidrug efflux SMR transporter EmrE
MLi108-2	FGDLBJFG_01491	MLi108-2-Chromosome	1457223	1459850	-	gyrA_D87N	Escherichia quinolone resistant GyrA	core	AMR	POINT	QUINOLONE	QUINOLONE	POINTP	875	878	99.66	98.97	875	WP_001281243.1	DNA gyrase subunit A GyrA	NA	NA
MLi108-2	FGDLBJFG_01491	MLi108-2-Chromosome	1457223	1459850	-	gyrA_S83L	Escherichia quinolone resistant GyrA	core	AMR	POINT	QUINOLONE	QUINOLONE	POINTP	875	878	99.66	98.97	875	WP_001281243.1	DNA gyrase subunit A GyrA	NA	NA
MLi108-2	FGDLBJFG_01500	MLi108-2-Chromosome	1471216	1472574	-	glpT_E448K	Escherichia fosfomycin resistant GlpT	core	AMR	POINT	FOSFOMYCIN	FOSFOMYCIN	POINTP	452	452	100	99.56	452	WP_000948731.1	glycerol-3-phosphate transporter GlpT	NA	NA
MLi108-2	FGDLBJFG_02286	MLi108-2-Chromosome	2253712	2258280	-	sslE	lipoprotein metalloprotease SslE	plus	VIRULENCE	VIRULENCE	NA	NA	HMM	1522	1520	100	87.79	1523	ADE89421.1	lipoprotein metalloprotease SslE	NF037973.1	lipoprotein metalloprotease SslE
MLi108-2	FGDLBJFG_02342	MLi108-2-Chromosome	2311354	2313612	-	parC_S80I	Escherichia quinolone resistant ParC	core	AMR	POINT	QUINOLONE	QUINOLONE	POINTP	752	752	100	99.73	752	WP_001281881.1	DNA topoisomerase IV subunit A ParC	NA	NA
MLi108-2	FGDLBJFG_02351	MLi108-2-Chromosome	2318913	2320805	-	parE_S458T	Escherichia quinolone resistant ParE	core	AMR	POINT	QUINOLONE	QUINOLONE	POINTP	630	630	100	99.68	630	WP_033554192.1	DNA topoisomerase IV subunit B ParE	NA	NA
MLi108-2	FGDLBJFG_02593	MLi108-2-Chromosome	2554400	2557504	+	acrF	multidrug efflux RND transporter permease subunit AcrF	plus	AMR	AMR	EFFLUX	EFFLUX	EXACTP	1034	1034	100	100	1034	AAC76298.1	multidrug efflux RND transporter permease subunit AcrF	NA	NA
MLi108-2	FGDLBJFG_03572	MLi108-2-Chromosome	3519484	3520617	-	blaEC	BlaEC family class C beta-lactamase	plus	AMR	AMR	BETA-LACTAM	BETA-LACTAM	EXACTP	377	377	100	100	377	AAC77110.1	BlaEC family class C beta-lactamase	NF000185.2	BlaEC family class C beta-lactamase
MLi108-2	FGDLBJFG_03825	MLi108-2-Chromosome	3755482	3756741	-	mdtM	multidrug efflux MFS transporter MdtM	plus	AMR	AMR	EFFLUX	EFFLUX	BLASTP	419	410	98.29	97.27	403	AAC77293.1	multidrug efflux MFS transporter MdtM	NA	NA
MLi108-2	FGDLBJFG_03918	MLi108-2-Chromosome	3837912	3839333	-	espX1	type III secretion system effector EspX1	plus	VIRULENCE	VIRULENCE	NA	NA	BLASTP	473	473	100	89.22	473	ADD54679.1	type III secretion system effector EspX1	NA	NA
MLi108-2	FGDLBJFG_04197	MLi108-2-Chromosome	4124966	4129222	+	fdeC	intimin-like adhesin FdeC	plus	VIRULENCE	VIRULENCE	NA	NA	BLASTP	1418	1416	100	94.07	1416	ABE05822.1	intimin-like adhesin FdeC	NA	NA
MLi108-2	FGDLBJFG_04858	MLi108-2-Plasmid01	40368	41573	-	tet(B)	tetracycline efflux MFS transporter Tet(B)	core	AMR	AMR	TETRACYCLINE	TETRACYCLINE	EXACTP	401	401	100	100	401	WP_001089068.1	tetracycline efflux MFS transporter Tet(B)	NF012190.1	tetracycline efflux MFS transporter Tet(B)
MLi108-2	FGDLBJFG_04867	MLi108-2-Plasmid01	47608	48513	-	mph(A)	Mph(A) family macrolide 2'-phosphotransferase	core	AMR	AMR	MACROLIDE	MACROLIDE	EXACTP	301	301	100	100	301	WP_000219391.1	Mph(A) family macrolide 2'-phosphotransferase	NF000254.1	Mph(A) family macrolide 2'-phosphotransferase
MLi108-2	FGDLBJFG_04877	MLi108-2-Plasmid01	56531	58255	+	iucA	aerobactin synthase IucA	plus	VIRULENCE	VIRULENCE	NA	NA	BLASTP	574	576	100	95.31	576	EGI25746.1	aerobactin synthase IucA	NA	NA
MLi108-2	FGDLBJFG_04878	MLi108-2-Plasmid01	58256	59203	+	iucB	N(6)-hydroxylysine O-acetyltransferase IucB	plus	VIRULENCE	VIRULENCE	NA	NA	BLASTP	315	315	100	96.19	315	AAN82074.1	N(6)-hydroxylysine O-acetyltransferase IucB	NA	NA
MLi108-2	FGDLBJFG_04879	MLi108-2-Plasmid01	59203	60945	+	iucC	NIS family aerobactin synthetase IucC	plus	VIRULENCE	VIRULENCE	NA	NA	BLASTP	580	580	100	97.59	580	AAN82073.1	NIS family aerobactin synthetase IucC	NA	NA
MLi108-2	FGDLBJFG_04880	MLi108-2-Plasmid01	60942	62219	+	iucD	NADPH-dependent L-lysine N(6)-monooxygenase IucD	plus	VIRULENCE	VIRULENCE	NA	NA	BLASTP	425	445	95.51	97.65	425	AAD44749.1	NADPH-dependent L-lysine N(6)-monooxygenase IucD	NA	NA
MLi108-2	FGDLBJFG_04881	MLi108-2-Plasmid01	62301	64502	+	iutA	ferric aerobactin receptor IutA	plus	VIRULENCE	VIRULENCE	NA	NA	BLASTP	733	731	99.73	89.85	729	AAN45165.2	ferric aerobactin receptor IutA	NA	NA
MLi108-2	NA	MLi108-2-Plasmid01	151564	152115	+	aac(6')-Ib-cr5	fluoroquinolone-acetylating aminoglycoside 6'-N-acetyltransferase AAC(6')-Ib-cr5	core	AMR	AMR	AMINOGLYCOSIDE/QUINOLONE	AMIKACIN/KANAMYCIN/QUINOLONE/TOBRAMYCIN	ALLELEX	184	184	100	100	184	WP_063840321.1	fluoroquinolone-acetylating aminoglycoside 6'-N-acetyltransferase AAC(6')-Ib-cr5	NF033074.0	AAC(6')-Ib family aminoglycoside 6'-N-acetyltransferase
MLi108-2	NA	MLi108-2-Plasmid01	152249	153076	+	blaOXA-1	oxacillin-hydrolyzing class D beta-lactamase OXA-1	core	AMR	AMR	BETA-LACTAM	CEPHALOSPORIN	ALLELEX	276	276	100	100	276	WP_001334766.1	oxacillin-hydrolyzing class D beta-lactamase OXA-1	NF000388.2	OXA-1 family class D beta-lactamase
MLi108-2	FGDLBJFG_04995	MLi108-2-Plasmid01	153217	153765	+	catB3	type B-3 chloramphenicol O-acetyltransferase CatB3	core	AMR	AMR	PHENICOL	CHLORAMPHENICOL	PARTIALP	182	210	70	100	147	WP_000186237.1	type B-3 chloramphenicol O-acetyltransferase CatB3	NA	NA
MLi108-2	FGDLBJFG_04997	MLi108-2-Plasmid01	154522	155382	+	aac(3)-IIe	aminoglycoside N-acetyltransferase AAC(3)-IIe	core	AMR	AMR	AMINOGLYCOSIDE	GENTAMICIN	EXACTP	286	286	100	100	286	WP_000557452.1	aminoglycoside N-acetyltransferase AAC(3)-IIe	NF033080.0	AAC(3)-II family aminoglycoside N-acetyltransferase
MLi108-2	FGDLBJFG_05004	MLi108-2-Plasmid01	160536	161411	-	blaCTX-M-15	extended-spectrum class A beta-lactamase CTX-M-15	core	AMR	AMR	BETA-LACTAM	CEPHALOSPORIN	ALLELEP	291	291	100	100	291	WP_000239590.1	extended-spectrum class A beta-lactamase CTX-M-15	NF033089.1	CTX-M family extended-spectrum class A beta-lactamase
MLi108-2	FGDLBJFG_05011	MLi108-2-Plasmid01	165094	165567	+	dfrA17	trimethoprim-resistant dihydrofolate reductase DfrA17	core	AMR	AMR	TRIMETHOPRIM	TRIMETHOPRIM	EXACTP	157	157	100	100	157	WP_001389366.1	trimethoprim-resistant dihydrofolate reductase DfrA17	NF000330.1	trimethoprim-resistant dihydrofolate reductase DfrA
MLi108-2	FGDLBJFG_05012	MLi108-2-Plasmid01	165698	166486	+	aadA5	ANT(3'')-Ia family aminoglycoside nucleotidyltransferase AadA5	core	AMR	AMR	AMINOGLYCOSIDE	STREPTOMYCIN	EXACTP	262	262	100	100	262	WP_000503573.1	ANT(3'')-Ia family aminoglycoside nucleotidyltransferase AadA5	NF012157.0	ANT(3'')-I family aminoglycoside nucleotidyltransferase
MLi108-2	FGDLBJFG_05013	MLi108-2-Plasmid01	166692	167039	+	qacEdelta1	quaternary ammonium compound efflux SMR transporter QacE delta 1	core	STRESS	BIOCIDE	QUATERNARY AMMONIUM	QUATERNARY AMMONIUM	ALLELEP	115	115	100	100	115	WP_000679427.1	quaternary ammonium compound efflux SMR transporter QacE delta 1	NF000276.2	quaternary ammonium compound efflux SMR transporter QacE
MLi108-2	FGDLBJFG_05014	MLi108-2-Plasmid01	167033	167872	+	sul1	sulfonamide-resistant dihydropteroate synthase Sul1	core	AMR	AMR	SULFONAMIDE	SULFONAMIDE	EXACTP	279	279	100	100	279	WP_000259031.1	sulfonamide-resistant dihydropteroate synthase Sul1	NF000294.1	sulfonamide-resistant dihydropteroate synthase Sul1
MLi108-2	FGDLBJFG_05151	MLi108-2-Plasmid04	709	1524	+	sul2	sulfonamide-resistant dihydropteroate synthase Sul2	core	AMR	AMR	SULFONAMIDE	SULFONAMIDE	EXACTP	271	271	100	100	271	WP_001043260.1	sulfonamide-resistant dihydropteroate synthase Sul2	NF000295.1	sulfonamide-resistant dihydropteroate synthase Sul2
MLi108-2	FGDLBJFG_05152	MLi108-2-Plasmid04	1585	2388	+	aph(3'')-Ib	aminoglycoside O-phosphotransferase APH(3'')-Ib	core	AMR	AMR	AMINOGLYCOSIDE	STREPTOMYCIN	EXACTP	267	267	100	100	267	WP_001082319.1	aminoglycoside O-phosphotransferase APH(3'')-Ib	NF032895.1	aminoglycoside O-phosphotransferase APH(3'')-Ib
MLi108-2	FGDLBJFG_05153	MLi108-2-Plasmid04	2388	3224	+	aph(6)-Id	aminoglycoside O-phosphotransferase APH(6)-Id	core	AMR	AMR	AMINOGLYCOSIDE	STREPTOMYCIN	EXACTP	278	278	100	100	278	WP_000480968.1	aminoglycoside O-phosphotransferase APH(6)-Id	NF012171.0	APH(6)-I family aminoglycoside O-phosphotransferase
MLi108-3	GJKMGMFO_00051	MLi108-3-Chromosome	59359	61056	-	eilA	HilA family transcriptional regulator EilA	plus	VIRULENCE	VIRULENCE	NA	NA	BLASTP	565	565	100	99.29	565	ACB16655.1	HilA family transcriptional regulator EilA	NA	NA
MLi108-3	GJKMGMFO_00488	MLi108-3-Chromosome	502143	505247	-	acrF	multidrug efflux RND transporter permease subunit AcrF	plus	AMR	AMR	EFFLUX	EFFLUX	BLASTP	1034	1034	100	99.23	1034	AAC76298.1	multidrug efflux RND transporter permease subunit AcrF	NA	NA
MLi108-3	GJKMGMFO_00781	MLi108-3-Chromosome	801288	805847	+	sslE	lipoprotein metalloprotease SslE	plus	VIRULENCE	VIRULENCE	NA	NA	HMM	1519	1520	100	88.03	1520	ADE89421.1	lipoprotein metalloprotease SslE	NF037973.1	lipoprotein metalloprotease SslE
MLi108-3	GJKMGMFO_01593	MLi108-3-Chromosome	1605103	1606461	+	glpT_E448K	Escherichia fosfomycin resistant GlpT	core	AMR	POINT	FOSFOMYCIN	FOSFOMYCIN	POINTP	452	452	100	99.12	452	WP_000948731.1	glycerol-3-phosphate transporter GlpT	NA	NA
MLi108-3	GJKMGMFO_02826	MLi108-3-Chromosome	2834148	2834414	-	ymgB	biofilm/acid-resistance regulator AriR	plus	STRESS	ACID	NA	NA	BLASTP	88	88	100	98.86	88	AAC74250.1	biofilm/acid-resistance regulator AriR	NA	NA
MLi108-3	GJKMGMFO_03467	MLi108-3-Chromosome	3484291	3484584	+	iss	increased serum survival lipoprotein Iss	plus	VIRULENCE	VIRULENCE	NA	NA	EXACTP	97	97	100	100	97	BAG76115.1	increased serum survival lipoprotein Iss	NA	NA
MLi108-3	GJKMGMFO_03743	MLi108-3-Chromosome	3783052	3787302	-	fdeC	intimin-like adhesin FdeC	plus	VIRULENCE	VIRULENCE	NA	NA	BLASTP	1416	1416	100	94.21	1416	ABE05822.1	intimin-like adhesin FdeC	NA	NA
MLi108-3	GJKMGMFO_04092	MLi108-3-Chromosome	4131043	4132464	+	espX1	type III secretion system effector EspX1	plus	VIRULENCE	VIRULENCE	NA	NA	BLASTP	473	473	100	93.45	473	ADD54679.1	type III secretion system effector EspX1	NA	NA
MLi108-3	GJKMGMFO_04177	MLi108-3-Chromosome	4213572	4214804	+	mdtM	multidrug efflux MFS transporter MdtM	plus	AMR	AMR	EFFLUX	EFFLUX	BLASTP	410	410	100	97.8	410	AAC77293.1	multidrug efflux MFS transporter MdtM	NA	NA
MLi108-3	GJKMGMFO_04340	MLi108-3-Chromosome	4369501	4370634	+	blaEC	BlaEC family class C beta-lactamase	plus	AMR	AMR	BETA-LACTAM	BETA-LACTAM	BLASTP	377	377	100	98.14	377	AAZ85968.1	cephalosporin-hydrolyzing class C beta-lactamase EC-8	NF000185.2	BlaEC family class C beta-lactamase
MLi108-3	GJKMGMFO_04746	MLi108-3-Chromosome	4784461	4787007	-	cyaA_S352T	Escherichia fosmidomycin resistant CyaA	core	AMR	POINT	FOSMIDOMYCIN	FOSMIDOMYCIN	POINTP	848	848	100	99.29	848	WP_000281668.1	adenylate cyclase CyaA	NA	NA
MLi108-3	GJKMGMFO_04997	MLi108-3-Plasmid02	30979	32178	-	tet(A)	tetracycline efflux MFS transporter Tet(A)	core	AMR	AMR	TETRACYCLINE	TETRACYCLINE	EXACTP	399	399	100	100	399	WP_000804064.1	tetracycline efflux MFS transporter Tet(A)	NF012193.0	tetracycline efflux MFS transporter Tet(A)
MLi108-3	GJKMGMFO_05004	MLi108-3-Plasmid02	36063	36536	+	dfrA14	trimethoprim-resistant dihydrofolate reductase DfrA14	core	AMR	AMR	TRIMETHOPRIM	TRIMETHOPRIM	EXACTP	157	157	100	100	157	WP_004201280.1	trimethoprim-resistant dihydrofolate reductase DfrA14	NF000330.1	trimethoprim-resistant dihydrofolate reductase DfrA
MLi108-3	GJKMGMFO_05009	MLi108-3-Plasmid02	41076	41891	+	sul2	sulfonamide-resistant dihydropteroate synthase Sul2	core	AMR	AMR	SULFONAMIDE	SULFONAMIDE	EXACTP	271	271	100	100	271	WP_001043260.1	sulfonamide-resistant dihydropteroate synthase Sul2	NF000295.1	sulfonamide-resistant dihydropteroate synthase Sul2
MLi108-3	GJKMGMFO_05010	MLi108-3-Plasmid02	41952	42755	+	aph(3'')-Ib	aminoglycoside O-phosphotransferase APH(3'')-Ib	core	AMR	AMR	AMINOGLYCOSIDE	STREPTOMYCIN	EXACTP	267	267	100	100	267	WP_001082319.1	aminoglycoside O-phosphotransferase APH(3'')-Ib	NF032895.1	aminoglycoside O-phosphotransferase APH(3'')-Ib
MLi108-3	GJKMGMFO_05011	MLi108-3-Plasmid02	42755	43591	+	aph(6)-Id	aminoglycoside O-phosphotransferase APH(6)-Id	core	AMR	AMR	AMINOGLYCOSIDE	STREPTOMYCIN	EXACTP	278	278	100	100	278	WP_000480968.1	aminoglycoside O-phosphotransferase APH(6)-Id	NF012171.0	APH(6)-I family aminoglycoside O-phosphotransferase
MLi108-3	GJKMGMFO_05013	MLi108-3-Plasmid02	44312	45172	-	blaTEM-1	broad-spectrum class A beta-lactamase TEM-1	core	AMR	AMR	BETA-LACTAM	BETA-LACTAM	ALLELEP	286	286	100	100	286	WP_000027057.1	broad-spectrum class A beta-lactamase TEM-1	NF000531.2	TEM family class A beta-lactamase
MLi108-3	GJKMGMFO_05018	MLi108-3-Plasmid02	47994	48869	+	blaCTX-M-15	extended-spectrum class A beta-lactamase CTX-M-15	core	AMR	AMR	BETA-LACTAM	CEPHALOSPORIN	ALLELEP	291	291	100	100	291	WP_000239590.1	extended-spectrum class A beta-lactamase CTX-M-15	NF033089.1	CTX-M family extended-spectrum class A beta-lactamase
MLi108-3	GJKMGMFO_05026	MLi108-3-Plasmid02	54948	55604	+	qnrS1	quinolone resistance pentapeptide repeat protein QnrS1	core	AMR	AMR	QUINOLONE	QUINOLONE	ALLELEP	218	218	100	100	218	WP_001516695.1	quinolone resistance pentapeptide repeat protein QnrS1	NF000056.3	QnrS family quinolone resistance pentapeptide repeat protein
MLi108-3	GJKMGMFO_05082	MLi108-3-Plasmid03	10859	11947	-	capU	putative hexosyltransferase CapU	plus	VIRULENCE	VIRULENCE	NA	NA	BLASTP	362	362	100	99.17	362	CAV02025.1	putative hexosyltransferase CapU	NA	NA
MLi109	CKJIACDF_00052	MLi109-Chromosome	59359	61056	-	eilA	HilA family transcriptional regulator EilA	plus	VIRULENCE	VIRULENCE	NA	NA	BLASTP	565	565	100	99.29	565	ACB16655.1	HilA family transcriptional regulator EilA	NA	NA
MLi109	CKJIACDF_00486	MLi109-Chromosome	499111	502215	-	acrF	multidrug efflux RND transporter permease subunit AcrF	plus	AMR	AMR	EFFLUX	EFFLUX	BLASTP	1034	1034	100	99.32	1034	AAC76298.1	multidrug efflux RND transporter permease subunit AcrF	NA	NA
MLi109	CKJIACDF_00779	MLi109-Chromosome	798139	802704	+	sslE	lipoprotein metalloprotease SslE	plus	VIRULENCE	VIRULENCE	NA	NA	HMM	1521	1520	100	87.19	1522	ADE89421.1	lipoprotein metalloprotease SslE	NF037973.1	lipoprotein metalloprotease SslE
MLi109	CKJIACDF_01380	MLi109-Chromosome	1398754	1399629	+	blaCTX-M-15	extended-spectrum class A beta-lactamase CTX-M-15	core	AMR	AMR	BETA-LACTAM	CEPHALOSPORIN	ALLELEP	291	291	100	100	291	WP_000239590.1	extended-spectrum class A beta-lactamase CTX-M-15	NF033089.1	CTX-M family extended-spectrum class A beta-lactamase
MLi109	NA	MLi109-Chromosome	1403178	1403729	+	aac(6')-Ib-cr5	fluoroquinolone-acetylating aminoglycoside 6'-N-acetyltransferase AAC(6')-Ib-cr5	core	AMR	AMR	AMINOGLYCOSIDE/QUINOLONE	AMIKACIN/KANAMYCIN/QUINOLONE/TOBRAMYCIN	ALLELEX	184	184	100	100	184	WP_063840321.1	fluoroquinolone-acetylating aminoglycoside 6'-N-acetyltransferase AAC(6')-Ib-cr5	NF033074.0	AAC(6')-Ib family aminoglycoside 6'-N-acetyltransferase
MLi109	NA	MLi109-Chromosome	1403863	1404690	+	blaOXA-1	oxacillin-hydrolyzing class D beta-lactamase OXA-1	core	AMR	AMR	BETA-LACTAM	CEPHALOSPORIN	ALLELEX	276	276	100	100	276	WP_001334766.1	oxacillin-hydrolyzing class D beta-lactamase OXA-1	NF000388.2	OXA-1 family class D beta-lactamase
MLi109	CKJIACDF_01386	MLi109-Chromosome	1404831	1405379	+	catB3	type B-3 chloramphenicol O-acetyltransferase CatB3	core	AMR	AMR	PHENICOL	CHLORAMPHENICOL	PARTIALP	182	210	70	100	147	WP_000186237.1	type B-3 chloramphenicol O-acetyltransferase CatB3	NA	NA
MLi109	CKJIACDF_01388	MLi109-Chromosome	1406136	1406996	+	aac(3)-IIe	aminoglycoside N-acetyltransferase AAC(3)-IIe	core	AMR	AMR	AMINOGLYCOSIDE	GENTAMICIN	EXACTP	286	286	100	100	286	WP_000557452.1	aminoglycoside N-acetyltransferase AAC(3)-IIe	NF033080.0	AAC(3)-II family aminoglycoside N-acetyltransferase
MLi109	CKJIACDF_01395	MLi109-Chromosome	1412101	1413300	+	tet(A)	tetracycline efflux MFS transporter Tet(A)	core	AMR	AMR	TETRACYCLINE	TETRACYCLINE	EXACTP	399	399	100	100	399	WP_000804064.1	tetracycline efflux MFS transporter Tet(A)	NF012193.0	tetracycline efflux MFS transporter Tet(A)
MLi109	CKJIACDF_01699	MLi109-Chromosome	1715500	1716858	+	glpT_E448K	Escherichia fosfomycin resistant GlpT	core	AMR	POINT	FOSFOMYCIN	FOSFOMYCIN	POINTP	452	452	100	99.12	452	WP_000948731.1	glycerol-3-phosphate transporter GlpT	NA	NA
MLi109	CKJIACDF_01711	MLi109-Chromosome	1731813	1734440	+	gyrA_S83L	Escherichia quinolone resistant GyrA	core	AMR	POINT	QUINOLONE	QUINOLONE	POINTP	875	878	99.66	98.97	875	WP_001281243.1	DNA gyrase subunit A GyrA	NA	NA
MLi109	CKJIACDF_02002	MLi109-Chromosome	2058718	2060520	+	ybtP	yersiniabactin ABC transporter ATP-binding/permease protein YbtP	plus	VIRULENCE	VIRULENCE	NA	NA	BLASTP	600	600	100	99.67	600	CAA21388.1	yersiniabactin ABC transporter ATP-binding/permease protein YbtP	NA	NA
MLi109	CKJIACDF_02003	MLi109-Chromosome	2060507	2062309	+	ybtQ	yersiniabactin ABC transporter ATP-binding/permease protein YbtQ	plus	VIRULENCE	VIRULENCE	NA	NA	BLASTP	600	600	100	99.67	600	AAC69584.1	yersiniabactin ABC transporter ATP-binding/permease protein YbtQ	NA	NA
MLi109	CKJIACDF_02740	MLi109-Chromosome	2763574	2763867	+	iss	increased serum survival lipoprotein Iss	plus	VIRULENCE	VIRULENCE	NA	NA	EXACTP	97	97	100	100	97	BAG76115.1	increased serum survival lipoprotein Iss	NA	NA
MLi109	CKJIACDF_02755	MLi109-Chromosome	2773860	2774192	-	emrE	multidrug efflux SMR transporter EmrE	plus	STRESS	BIOCIDE	EFFLUX	EFFLUX	BLASTP	110	110	100	97.27	110	CAA77936.1	multidrug efflux SMR transporter EmrE	NF000336.1	multidrug efflux SMR transporter EmrE
MLi109	CKJIACDF_03114	MLi109-Chromosome	3090672	3090938	-	ymgB	biofilm/acid-resistance regulator AriR	plus	STRESS	ACID	NA	NA	BLASTP	88	88	100	98.86	88	AAC74250.1	biofilm/acid-resistance regulator AriR	NA	NA
MLi109	CKJIACDF_04034	MLi109-Chromosome	4034626	4038876	-	fdeC	intimin-like adhesin FdeC	plus	VIRULENCE	VIRULENCE	NA	NA	BLASTP	1416	1416	100	94.21	1416	ABE05822.1	intimin-like adhesin FdeC	NA	NA
MLi109	CKJIACDF_04323	MLi109-Chromosome	4342088	4343509	+	espX1	type III secretion system effector EspX1	plus	VIRULENCE	VIRULENCE	NA	NA	BLASTP	473	473	100	93.45	473	ADD54679.1	type III secretion system effector EspX1	NA	NA
MLi109	CKJIACDF_04418	MLi109-Chromosome	4436294	4437097	+	aph(3'')-Ib	aminoglycoside O-phosphotransferase APH(3'')-Ib	core	AMR	AMR	AMINOGLYCOSIDE	STREPTOMYCIN	EXACTP	267	267	100	100	267	WP_001082319.1	aminoglycoside O-phosphotransferase APH(3'')-Ib	NF032895.1	aminoglycoside O-phosphotransferase APH(3'')-Ib
MLi109	CKJIACDF_04419	MLi109-Chromosome	4437097	4437933	+	aph(6)-Id	aminoglycoside O-phosphotransferase APH(6)-Id	core	AMR	AMR	AMINOGLYCOSIDE	STREPTOMYCIN	EXACTP	278	278	100	100	278	WP_000480968.1	aminoglycoside O-phosphotransferase APH(6)-Id	NF012171.0	APH(6)-I family aminoglycoside O-phosphotransferase
MLi109	CKJIACDF_04423	MLi109-Chromosome	4442597	4443412	+	sul2	sulfonamide-resistant dihydropteroate synthase Sul2	core	AMR	AMR	SULFONAMIDE	SULFONAMIDE	EXACTP	271	271	100	100	271	WP_001043260.1	sulfonamide-resistant dihydropteroate synthase Sul2	NF000295.1	sulfonamide-resistant dihydropteroate synthase Sul2
MLi109	CKJIACDF_04431	MLi109-Chromosome	4448602	4449786	+	tet(D)	tetracycline efflux MFS transporter Tet(D)	core	AMR	AMR	TETRACYCLINE	TETRACYCLINE	EXACTP	394	394	100	100	394	WP_001039466.1	tetracycline efflux MFS transporter Tet(D)	NF012186.0	tetracycline efflux MFS transporter Tet(D)
MLi109	CKJIACDF_04433	MLi109-Chromosome	4450266	4451126	-	blaTEM-1	broad-spectrum class A beta-lactamase TEM-1	core	AMR	AMR	BETA-LACTAM	BETA-LACTAM	ALLELEP	286	286	100	100	286	WP_000027057.1	broad-spectrum class A beta-lactamase TEM-1	NF000531.2	TEM family class A beta-lactamase
MLi109	CKJIACDF_04435	MLi109-Chromosome	4452890	4453549	-	catA1	type A-1 chloramphenicol O-acetyltransferase	core	AMR	AMR	PHENICOL	CHLORAMPHENICOL	EXACTP	219	219	100	100	219	WP_011152976.1	type A-1 chloramphenicol O-acetyltransferase	NF000491.1	type A chloramphenicol O-acetyltransferase
MLi109	CKJIACDF_04661	MLi109-Chromosome	4675935	4677068	+	blaEC	BlaEC family class C beta-lactamase	plus	AMR	AMR	BETA-LACTAM	BETA-LACTAM	BLASTP	377	377	100	98.14	377	AAZ85968.1	cephalosporin-hydrolyzing class C beta-lactamase EC-8	NF000185.2	BlaEC family class C beta-lactamase
MLi109	CKJIACDF_04806	MLi109-Chromosome	4824889	4825764	+	blaCTX-M-15	extended-spectrum class A beta-lactamase CTX-M-15	core	AMR	AMR	BETA-LACTAM	CEPHALOSPORIN	ALLELEP	291	291	100	100	291	WP_000239590.1	extended-spectrum class A beta-lactamase CTX-M-15	NF033089.1	CTX-M family extended-spectrum class A beta-lactamase
MLi109	CKJIACDF_05067	MLi109-Chromosome	5093116	5095662	-	cyaA_S352T	Escherichia fosmidomycin resistant CyaA	core	AMR	POINT	FOSMIDOMYCIN	FOSMIDOMYCIN	POINTP	848	848	100	99.29	848	WP_000281668.1	adenylate cyclase CyaA	NA	NA
MLi109	CKJIACDF_05155	MLi109-Chromosome	5184699	5185487	-	aadA1	ANT(3'')-Ia family aminoglycoside nucleotidyltransferase AadA1	core	AMR	AMR	AMINOGLYCOSIDE	STREPTOMYCIN	EXACTP	262	262	100	100	262	WP_001206315.1	ANT(3'')-Ia family aminoglycoside nucleotidyltransferase AadA1	NF033126.1	ANT(3'')-Ia family aminoglycoside nucleotidyltransferase AadA1
MLi109	CKJIACDF_05156	MLi109-Chromosome	5185545	5186069	-	sat2	streptothricin N-acetyltransferase Sat2	core	AMR	AMR	STREPTOTHRICIN	STREPTOTHRICIN	EXACTP	174	174	100	100	174	WP_000704156.1	streptothricin N-acetyltransferase Sat2	NF000358.1	streptothricin N-acetyltransferase Sat2
MLi109	CKJIACDF_05157	MLi109-Chromosome	5186164	5186637	-	dfrA1	trimethoprim-resistant dihydrofolate reductase DfrA1	core	AMR	AMR	TRIMETHOPRIM	TRIMETHOPRIM	EXACTP	157	157	100	100	157	WP_000777554.1	trimethoprim-resistant dihydrofolate reductase DfrA1	NF000330.1	trimethoprim-resistant dihydrofolate reductase DfrA
MLi109	CKJIACDF_05266	MLi109-Plasmid01	74230	75132	+	agg3D	aggregative adherence fimbria 3 chaperone Agg3D	plus	VIRULENCE	VIRULENCE	NA	NA	BLASTP	300	250	100	99.2	250	CAU95824.1	aggregative adherence fimbria 3 chaperone Agg3D	NA	NA
MLi109	CKJIACDF_05267	MLi109-Plasmid01	75481	77736	+	agg3C	aggregative adherence fimbria 3 usher protein Agg3C	plus	VIRULENCE	VIRULENCE	NA	NA	PARTIALP	751	843	89.09	99.47	751	AXV27948.1	aggregative adherence fimbria 3 usher protein Agg3C	NA	NA
MLi109	CKJIACDF_05268	MLi109-Plasmid01	77750	78190	+	agg3B	aggregative adherence fimbria 3 minor subunit Agg3B	plus	VIRULENCE	VIRULENCE	NA	NA	EXACTP	146	146	100	100	146	AAM88297.1	aggregative adherence fimbria 3 minor subunit Agg3B	NA	NA
MLi109	CKJIACDF_05269	MLi109-Plasmid01	78365	78880	+	agg5A	aggregative adherence fimbria V major subunit Agg5A	plus	VIRULENCE	VIRULENCE	NA	NA	BLASTP	171	171	100	97.66	171	BAJ79299.1	aggregative adherence fimbria V major subunit Agg5A	NA	NA
MLi109	CKJIACDF_05283	MLi109-Plasmid01	86250	87047	-	aggR	aggregative adherence transcriptional regulator AggR	plus	VIRULENCE	VIRULENCE	NA	NA	EXACTP	265	265	100	100	265	CAA83535.1	aggregative adherence transcriptional regulator AggR	NA	NA
MLi109	CKJIACDF_05284	MLi109-Plasmid01	87888	88238	-	aap	dispersin Aap	plus	VIRULENCE	VIRULENCE	NA	NA	BLASTP	116	116	100	96.55	116	CBG27807.1	dispersin Aap	NA	NA
MLi109	CKJIACDF_05285	MLi109-Plasmid01	88969	89169	+	aar	AggR-activated transcriptional regulator Aar	plus	VIRULENCE	VIRULENCE	NA	NA	BLASTP	66	66	100	98.48	66	ASK37426.1	AggR-activated transcriptional regulator Aar	NA	NA
MLi109	CKJIACDF_05292	MLi109-Plasmid01	94591	95829	+	aatA	dispersin export ABC transporter outer membrane protein AatA	plus	VIRULENCE	VIRULENCE	NA	NA	BLASTP	412	412	100	99.76	412	CAU95796.1	dispersin export ABC transporter outer membrane protein AatA	NA	NA
MLi110	JOKLLJKD_00477	MLi110-Chromosome	479907	483011	-	acrF	multidrug efflux RND transporter permease subunit AcrF	plus	AMR	AMR	EFFLUX	EFFLUX	BLASTP	1034	1034	100	99.9	1034	AAC76298.1	multidrug efflux RND transporter permease subunit AcrF	NA	NA
MLi110	JOKLLJKD_01887	MLi110-Chromosome	1890769	1891035	+	ymgB	biofilm/acid-resistance regulator AriR	plus	STRESS	ACID	NA	NA	BLASTP	88	88	100	98.86	88	AAC74250.1	biofilm/acid-resistance regulator AriR	NA	NA
MLi110	JOKLLJKD_02319	MLi110-Chromosome	2346190	2346483	+	iss	increased serum survival lipoprotein Iss	plus	VIRULENCE	VIRULENCE	NA	NA	EXACTP	97	97	100	100	97	BAG76115.1	increased serum survival lipoprotein Iss	NA	NA
MLi110	JOKLLJKD_03603	MLi110-Chromosome	3592224	3596480	-	fdeC	intimin-like adhesin FdeC	plus	VIRULENCE	VIRULENCE	NA	NA	BLASTP	1418	1416	100	93.93	1416	ABE05822.1	intimin-like adhesin FdeC	NA	NA
MLi110	NA	MLi110-Chromosome	3886952	3888103	+	espX1	type III secretion system effector EspX1	plus	VIRULENCE	VIRULENCE	NA	NA	PARTIALX	384	473	81.18	90.36	384	ADD54679.1	type III secretion system effector EspX1	NA	NA
MLi110	JOKLLJKD_04002	MLi110-Chromosome	3990428	3991660	+	mdtM	multidrug efflux MFS transporter MdtM	plus	AMR	AMR	EFFLUX	EFFLUX	BLASTP	410	410	100	97.56	410	AAC77293.1	multidrug efflux MFS transporter MdtM	NA	NA
MLi110	JOKLLJKD_04165	MLi110-Chromosome	4148330	4149463	+	blaEC	BlaEC family class C beta-lactamase	plus	AMR	AMR	BETA-LACTAM	BETA-LACTAM	BLASTP	377	377	100	98.41	377	WP_063610930.1	extended-spectrum class C beta-lactamase EC-15	NF000185.2	BlaEC family class C beta-lactamase
MLi110	JOKLLJKD_04678	MLi110-Plasmid01	10414	10887	-	dfrA14	trimethoprim-resistant dihydrofolate reductase DfrA14	core	AMR	AMR	TRIMETHOPRIM	TRIMETHOPRIM	EXACTP	157	157	100	100	157	WP_004201280.1	trimethoprim-resistant dihydrofolate reductase DfrA14	NF000330.1	trimethoprim-resistant dihydrofolate reductase DfrA
MLi110	JOKLLJKD_04685	MLi110-Plasmid01	16968	17783	+	sul2	sulfonamide-resistant dihydropteroate synthase Sul2	core	AMR	AMR	SULFONAMIDE	SULFONAMIDE	EXACTP	271	271	100	100	271	WP_001043260.1	sulfonamide-resistant dihydropteroate synthase Sul2	NF000295.1	sulfonamide-resistant dihydropteroate synthase Sul2
MLi110	JOKLLJKD_04686	MLi110-Plasmid01	17844	18647	+	aph(3'')-Ib	aminoglycoside O-phosphotransferase APH(3'')-Ib	core	AMR	AMR	AMINOGLYCOSIDE	STREPTOMYCIN	EXACTP	267	267	100	100	267	WP_001082319.1	aminoglycoside O-phosphotransferase APH(3'')-Ib	NF032895.1	aminoglycoside O-phosphotransferase APH(3'')-Ib
MLi110	JOKLLJKD_04687	MLi110-Plasmid01	18647	19483	+	aph(6)-Id	aminoglycoside O-phosphotransferase APH(6)-Id	core	AMR	AMR	AMINOGLYCOSIDE	STREPTOMYCIN	EXACTP	278	278	100	100	278	WP_000480968.1	aminoglycoside O-phosphotransferase APH(6)-Id	NF012171.0	APH(6)-I family aminoglycoside O-phosphotransferase
MLi110	JOKLLJKD_04691	MLi110-Plasmid01	21473	22672	+	tet(A)	tetracycline efflux MFS transporter Tet(A)	core	AMR	AMR	TETRACYCLINE	TETRACYCLINE	EXACTP	399	399	100	100	399	WP_000804064.1	tetracycline efflux MFS transporter Tet(A)	NF012193.0	tetracycline efflux MFS transporter Tet(A)
MLi110	JOKLLJKD_04694	MLi110-Plasmid01	23980	24840	-	blaTEM-1	broad-spectrum class A beta-lactamase TEM-1	core	AMR	AMR	BETA-LACTAM	BETA-LACTAM	ALLELEP	286	286	100	100	286	WP_000027057.1	broad-spectrum class A beta-lactamase TEM-1	NF000531.2	TEM family class A beta-lactamase
MLi110	JOKLLJKD_04700	MLi110-Plasmid01	27661	28536	+	blaCTX-M-15	extended-spectrum class A beta-lactamase CTX-M-15	core	AMR	AMR	BETA-LACTAM	CEPHALOSPORIN	ALLELEP	291	291	100	100	291	WP_000239590.1	extended-spectrum class A beta-lactamase CTX-M-15	NF033089.1	CTX-M family extended-spectrum class A beta-lactamase
MLi110	JOKLLJKD_04706	MLi110-Plasmid01	33177	33833	+	qnrS1	quinolone resistance pentapeptide repeat protein QnrS1	core	AMR	AMR	QUINOLONE	QUINOLONE	ALLELEP	218	218	100	100	218	WP_001516695.1	quinolone resistance pentapeptide repeat protein QnrS1	NF000056.3	QnrS family quinolone resistance pentapeptide repeat protein
MLi114	MLMEAOME_00042	MLi114-Chromosome	40503	41894	+	uhpT_E350Q	Escherichia fosfomycin resistant UhpT	core	AMR	POINT	FOSFOMYCIN	FOSFOMYCIN	POINTP	463	463	100	99.78	463	WP_000879194.1	hexose phosphate transporter UhpT	NA	NA
MLi114	MLMEAOME_00050	MLi114-Chromosome	61030	62727	-	eilA	HilA family transcriptional regulator EilA	plus	VIRULENCE	VIRULENCE	NA	NA	BLASTP	565	565	100	99.29	565	ACB16655.1	HilA family transcriptional regulator EilA	NA	NA
MLi114	MLMEAOME_00247	MLi114-Chromosome	276695	277057	-	arsD	arsenite efflux transporter metallochaperone ArsD	plus	STRESS	METAL	ARSENIC	ARSENITE	BLASTP	120	120	100	90	120	AAB09625.1	arsenite efflux transporter metallochaperone ArsD	NF033727.1	arsenite efflux transporter metallochaperone ArsD
MLi114	MLMEAOME_00482	MLi114-Chromosome	498531	501635	-	acrF	multidrug efflux RND transporter permease subunit AcrF	plus	AMR	AMR	EFFLUX	EFFLUX	BLASTP	1034	1034	100	99.42	1034	AAC76298.1	multidrug efflux RND transporter permease subunit AcrF	NA	NA
MLi114	MLMEAOME_00779	MLi114-Chromosome	798659	803224	+	sslE	lipoprotein metalloprotease SslE	plus	VIRULENCE	VIRULENCE	NA	NA	HMM	1521	1520	100	86.53	1522	ADE89421.1	lipoprotein metalloprotease SslE	NF037973.1	lipoprotein metalloprotease SslE
MLi114	MLMEAOME_00879	MLi114-Chromosome	903070	903576	+	aaiC	type VI secretion system protein AaiC/Hcp2	plus	VIRULENCE	VIRULENCE	NA	NA	EXACTP	168	168	100	100	168	CBG37385.1	type VI secretion system protein AaiC/Hcp2	NA	NA
MLi114	MLMEAOME_00908	MLi114-Chromosome	930749	934867	-	pic	serine protease autotransporter toxin Pic	plus	VIRULENCE	VIRULENCE	NA	NA	EXACTP	1372	1372	100	100	1372	CAU99295.1	serine protease autotransporter toxin Pic	NA	NA
MLi114	MLMEAOME_00934	MLi114-Chromosome	958602	959075	+	dfrA5	trimethoprim-resistant dihydrofolate reductase DfrA5	core	AMR	AMR	TRIMETHOPRIM	TRIMETHOPRIM	EXACTP	157	157	100	100	157	WP_001317507.1	trimethoprim-resistant dihydrofolate reductase DfrA5	NF000330.1	trimethoprim-resistant dihydrofolate reductase DfrA
MLi114	MLMEAOME_00935	MLi114-Chromosome	959259	959606	+	qacEdelta1	quaternary ammonium compound efflux SMR transporter QacE delta 1	core	STRESS	BIOCIDE	QUATERNARY AMMONIUM	QUATERNARY AMMONIUM	ALLELEP	115	115	100	100	115	WP_000679427.1	quaternary ammonium compound efflux SMR transporter QacE delta 1	NF000276.2	quaternary ammonium compound efflux SMR transporter QacE
MLi114	MLMEAOME_00936	MLi114-Chromosome	959600	960439	+	sul1	sulfonamide-resistant dihydropteroate synthase Sul1	core	AMR	AMR	SULFONAMIDE	SULFONAMIDE	EXACTP	279	279	100	100	279	WP_000259031.1	sulfonamide-resistant dihydropteroate synthase Sul1	NF000294.1	sulfonamide-resistant dihydropteroate synthase Sul1
MLi114	MLMEAOME_00944	MLi114-Chromosome	968577	968813	-	merE	broad-spectrum mercury transporter MerE	plus	STRESS	METAL	MERCURY	MERCURY	HMM	78	78	100	78.21	78	AAA88371.1	broad-spectrum mercury transporter MerE	NF010310.2	broad-spectrum mercury transporter MerE
MLi114	MLMEAOME_00945	MLi114-Chromosome	968810	969172	-	merD	mercury resistance co-regulator MerD	plus	STRESS	METAL	MERCURY	MERCURY	HMM	120	121	100	82.64	121	AAC38221.1	mercury resistance co-regulator MerD	NF033783.1	mercury resistance co-regulator MerD
MLi114	MLMEAOME_00946	MLi114-Chromosome	969190	970884	-	merA	mercury(II) reductase	plus	STRESS	METAL	MERCURY	MERCURY	HMM	564	561	100	85.31	565	AAC38220.1	mercury(II) reductase	TIGR02053.1	mercury(II) reductase
MLi114	MLMEAOME_00947	MLi114-Chromosome	970936	971358	-	merC	organomercurial transporter MerC	plus	STRESS	METAL	MERCURY	ORGANOMERCURY	BLASTP	140	140	100	99.29	140	AAC33908.1	organomercurial transporter MerC	NF033784.1	organomercurial transporter MerC
MLi114	MLMEAOME_00948	MLi114-Chromosome	971394	971669	-	merP	mercury resistance system periplasmic binding protein MerP	plus	STRESS	METAL	MERCURY	MERCURY	BLASTP	91	91	100	90.11	91	AAC38219.1	mercury resistance system periplasmic binding protein MerP	TIGR02052.1	mercury resistance system periplasmic binding protein MerP
MLi114	MLMEAOME_00949	MLi114-Chromosome	971683	972033	-	merT	mercuric transport protein MerT	plus	STRESS	METAL	MERCURY	MERCURY	EXACTP	116	116	100	100	116	AAB59075.1	mercuric transport protein MerT	NA	NA
MLi114	MLMEAOME_00950	MLi114-Chromosome	972105	972539	+	merR	mercury resistance transcriptional regulator MerR	plus	STRESS	METAL	MERCURY	MERCURY	BLASTP	144	144	100	93.75	144	CAA77320.1	mercury resistance transcriptional regulator MerR	NF010315.0	mercury resistance transcriptional regulator MerR
MLi114	MLMEAOME_00953	MLi114-Chromosome	974572	975771	+	tet(A)	tetracycline efflux MFS transporter Tet(A)	core	AMR	AMR	TETRACYCLINE	TETRACYCLINE	EXACTP	399	399	100	100	399	WP_000804064.1	tetracycline efflux MFS transporter Tet(A)	NF012193.0	tetracycline efflux MFS transporter Tet(A)
MLi114	MLMEAOME_00957	MLi114-Chromosome	978134	978370	-	merE	broad-spectrum mercury transporter MerE	plus	STRESS	METAL	MERCURY	MERCURY	HMM	78	78	100	78.21	78	AAA88371.1	broad-spectrum mercury transporter MerE	NF010310.2	broad-spectrum mercury transporter MerE
MLi114	MLMEAOME_00958	MLi114-Chromosome	978367	978729	-	merD	mercury resistance co-regulator MerD	plus	STRESS	METAL	MERCURY	MERCURY	HMM	120	121	100	82.64	121	AAC38221.1	mercury resistance co-regulator MerD	NF033783.1	mercury resistance co-regulator MerD
MLi114	MLMEAOME_00960	MLi114-Chromosome	979405	980265	-	blaTEM-1	broad-spectrum class A beta-lactamase TEM-1	core	AMR	AMR	BETA-LACTAM	BETA-LACTAM	ALLELEP	286	286	100	100	286	WP_000027057.1	broad-spectrum class A beta-lactamase TEM-1	NF000531.2	TEM family class A beta-lactamase
MLi114	MLMEAOME_00965	MLi114-Chromosome	983087	983962	+	blaCTX-M-15	extended-spectrum class A beta-lactamase CTX-M-15	core	AMR	AMR	BETA-LACTAM	CEPHALOSPORIN	ALLELEP	291	291	100	100	291	WP_000239590.1	extended-spectrum class A beta-lactamase CTX-M-15	NF033089.1	CTX-M family extended-spectrum class A beta-lactamase
MLi114	MLMEAOME_00968	MLi114-Chromosome	987345	987779	+	merR	mercury resistance transcriptional regulator MerR	plus	STRESS	METAL	MERCURY	MERCURY	BLASTP	144	144	100	93.75	144	CAA77320.1	mercury resistance transcriptional regulator MerR	NF010315.0	mercury resistance transcriptional regulator MerR
MLi114	MLMEAOME_01733	MLi114-Chromosome	1756958	1758316	+	glpT_E448K	Escherichia fosfomycin resistant GlpT	core	AMR	POINT	FOSFOMYCIN	FOSFOMYCIN	POINTP	452	452	100	99.12	452	WP_000948731.1	glycerol-3-phosphate transporter GlpT	NA	NA
MLi114	MLMEAOME_01745	MLi114-Chromosome	1773437	1776073	+	gyrA_S83L	Escherichia quinolone resistant GyrA	core	AMR	POINT	QUINOLONE	QUINOLONE	POINTP	878	878	100	99.77	878	WP_001281243.1	DNA gyrase subunit A GyrA	NA	NA
MLi114	MLMEAOME_02091	MLi114-Chromosome	2131312	2133114	+	ybtP	yersiniabactin ABC transporter ATP-binding/permease protein YbtP	plus	VIRULENCE	VIRULENCE	NA	NA	BLASTP	600	600	100	99.67	600	CAA21388.1	yersiniabactin ABC transporter ATP-binding/permease protein YbtP	NA	NA
MLi114	MLMEAOME_02092	MLi114-Chromosome	2133101	2134903	+	ybtQ	yersiniabactin ABC transporter ATP-binding/permease protein YbtQ	plus	VIRULENCE	VIRULENCE	NA	NA	BLASTP	600	600	100	99.5	600	AAC69584.1	yersiniabactin ABC transporter ATP-binding/permease protein YbtQ	NA	NA
MLi114	MLMEAOME_03083	MLi114-Chromosome	3086085	3086351	-	ymgB	biofilm/acid-resistance regulator AriR	plus	STRESS	ACID	NA	NA	BLASTP	88	88	100	97.73	88	AAC74250.1	biofilm/acid-resistance regulator AriR	NA	NA
MLi114	MLMEAOME_03245	MLi114-Chromosome	3235298	3236527	+	iroD	catecholate siderophore esterase IroD	plus	VIRULENCE	VIRULENCE	NA	NA	BLASTP	409	409	100	99.02	409	ACJ63529.1	catecholate siderophore esterase IroD	NA	NA
MLi114	MLMEAOME_03246	MLi114-Chromosome	3236612	3237430	+	iroE	catecholate siderophore esterase IroE	plus	VIRULENCE	VIRULENCE	NA	NA	PARTIALP	272	318	83.02	97.73	264	ACJ63530.1	catecholate siderophore esterase IroE	NA	NA
MLi114	MLMEAOME_04039	MLi114-Chromosome	4073707	4077960	-	fdeC	intimin-like adhesin FdeC	plus	VIRULENCE	VIRULENCE	NA	NA	BLASTP	1417	1416	99.93	90.88	1415	ABE05822.1	intimin-like adhesin FdeC	NA	NA
MLi114	MLMEAOME_04354	MLi114-Chromosome	4399856	4401277	+	espX1	type III secretion system effector EspX1	plus	VIRULENCE	VIRULENCE	NA	NA	BLASTP	473	473	100	90.49	473	ADD54679.1	type III secretion system effector EspX1	NA	NA
MLi114	MLMEAOME_04510	MLi114-Chromosome	4543789	4545021	+	mdtM	multidrug efflux MFS transporter MdtM	plus	AMR	AMR	EFFLUX	EFFLUX	BLASTP	410	410	100	97.8	410	AAC77293.1	multidrug efflux MFS transporter MdtM	NA	NA
MLi114	MLMEAOME_04741	MLi114-Chromosome	4773088	4774221	+	blaEC	BlaEC family class C beta-lactamase	plus	AMR	AMR	BETA-LACTAM	BETA-LACTAM	BLASTP	377	377	100	99.73	377	AAZ85968.1	cephalosporin-hydrolyzing class C beta-lactamase EC-8	NF000185.2	BlaEC family class C beta-lactamase
MLi114	MLMEAOME_05328	MLi114-Plasmid02	7418	8119	-	mph(A)	Mph(A) family macrolide 2'-phosphotransferase	core	AMR	AMR	MACROLIDE	MACROLIDE	PARTIALP	233	301	77.41	99.14	233	WP_000219391.1	Mph(A) family macrolide 2'-phosphotransferase	NA	NA
MLi121	PAKJPHOC_00844	MLi121-Chromosome	818812	820614	-	ybtQ	yersiniabactin ABC transporter ATP-binding/permease protein YbtQ	plus	VIRULENCE	VIRULENCE	NA	NA	BLASTP	600	600	100	99.5	600	AAC69584.1	yersiniabactin ABC transporter ATP-binding/permease protein YbtQ	NA	NA
MLi121	PAKJPHOC_00845	MLi121-Chromosome	820601	822403	-	ybtP	yersiniabactin ABC transporter ATP-binding/permease protein YbtP	plus	VIRULENCE	VIRULENCE	NA	NA	BLASTP	600	600	100	99.67	600	CAA21388.1	yersiniabactin ABC transporter ATP-binding/permease protein YbtP	NA	NA
MLi121	PAKJPHOC_01176	MLi121-Chromosome	1166439	1169075	-	gyrA_S83L	Escherichia quinolone resistant GyrA	core	AMR	POINT	QUINOLONE	QUINOLONE	POINTP	878	878	100	99.77	878	WP_001281243.1	DNA gyrase subunit A GyrA	NA	NA
MLi121	PAKJPHOC_01188	MLi121-Chromosome	1184196	1185554	-	glpT_E448K	Escherichia fosfomycin resistant GlpT	core	AMR	POINT	FOSFOMYCIN	FOSFOMYCIN	POINTP	452	452	100	99.12	452	WP_000948731.1	glycerol-3-phosphate transporter GlpT	NA	NA
MLi121	PAKJPHOC_01953	MLi121-Chromosome	1954725	1955159	-	merR	mercury resistance transcriptional regulator MerR	plus	STRESS	METAL	MERCURY	MERCURY	BLASTP	144	144	100	93.75	144	CAA77320.1	mercury resistance transcriptional regulator MerR	NF010315.0	mercury resistance transcriptional regulator MerR
MLi121	PAKJPHOC_01956	MLi121-Chromosome	1958542	1959417	-	blaCTX-M-15	extended-spectrum class A beta-lactamase CTX-M-15	core	AMR	AMR	BETA-LACTAM	CEPHALOSPORIN	ALLELEP	291	291	100	100	291	WP_000239590.1	extended-spectrum class A beta-lactamase CTX-M-15	NF033089.1	CTX-M family extended-spectrum class A beta-lactamase
MLi121	PAKJPHOC_01961	MLi121-Chromosome	1962239	1963099	+	blaTEM-1	broad-spectrum class A beta-lactamase TEM-1	core	AMR	AMR	BETA-LACTAM	BETA-LACTAM	ALLELEP	286	286	100	100	286	WP_000027057.1	broad-spectrum class A beta-lactamase TEM-1	NF000531.2	TEM family class A beta-lactamase
MLi121	PAKJPHOC_01963	MLi121-Chromosome	1963775	1964137	+	merD	mercury resistance co-regulator MerD	plus	STRESS	METAL	MERCURY	MERCURY	HMM	120	121	100	82.64	121	AAC38221.1	mercury resistance co-regulator MerD	NF033783.1	mercury resistance co-regulator MerD
MLi121	PAKJPHOC_01964	MLi121-Chromosome	1964134	1964370	+	merE	broad-spectrum mercury transporter MerE	plus	STRESS	METAL	MERCURY	MERCURY	HMM	78	78	100	78.21	78	AAA88371.1	broad-spectrum mercury transporter MerE	NF010310.2	broad-spectrum mercury transporter MerE
MLi121	PAKJPHOC_01968	MLi121-Chromosome	1966733	1967932	-	tet(A)	tetracycline efflux MFS transporter Tet(A)	core	AMR	AMR	TETRACYCLINE	TETRACYCLINE	EXACTP	399	399	100	100	399	WP_000804064.1	tetracycline efflux MFS transporter Tet(A)	NF012193.0	tetracycline efflux MFS transporter Tet(A)
MLi121	PAKJPHOC_01971	MLi121-Chromosome	1969965	1970399	-	merR	mercury resistance transcriptional regulator MerR	plus	STRESS	METAL	MERCURY	MERCURY	BLASTP	144	144	100	93.75	144	CAA77320.1	mercury resistance transcriptional regulator MerR	NF010315.0	mercury resistance transcriptional regulator MerR
MLi121	PAKJPHOC_01972	MLi121-Chromosome	1970471	1970821	+	merT	mercuric transport protein MerT	plus	STRESS	METAL	MERCURY	MERCURY	EXACTP	116	116	100	100	116	AAB59075.1	mercuric transport protein MerT	NA	NA
MLi121	PAKJPHOC_01973	MLi121-Chromosome	1970835	1971110	+	merP	mercury resistance system periplasmic binding protein MerP	plus	STRESS	METAL	MERCURY	MERCURY	BLASTP	91	91	100	90.11	91	AAC38219.1	mercury resistance system periplasmic binding protein MerP	TIGR02052.1	mercury resistance system periplasmic binding protein MerP
MLi121	PAKJPHOC_01974	MLi121-Chromosome	1971146	1971568	+	merC	organomercurial transporter MerC	plus	STRESS	METAL	MERCURY	ORGANOMERCURY	BLASTP	140	140	100	99.29	140	AAC33908.1	organomercurial transporter MerC	NF033784.1	organomercurial transporter MerC
MLi121	PAKJPHOC_01975	MLi121-Chromosome	1971620	1973314	+	merA	mercury(II) reductase	plus	STRESS	METAL	MERCURY	MERCURY	HMM	564	561	100	85.31	565	AAC38220.1	mercury(II) reductase	TIGR02053.1	mercury(II) reductase
MLi121	PAKJPHOC_01976	MLi121-Chromosome	1973332	1973694	+	merD	mercury resistance co-regulator MerD	plus	STRESS	METAL	MERCURY	MERCURY	HMM	120	121	100	82.64	121	AAC38221.1	mercury resistance co-regulator MerD	NF033783.1	mercury resistance co-regulator MerD
MLi121	PAKJPHOC_01977	MLi121-Chromosome	1973691	1973927	+	merE	broad-spectrum mercury transporter MerE	plus	STRESS	METAL	MERCURY	MERCURY	HMM	78	78	100	78.21	78	AAA88371.1	broad-spectrum mercury transporter MerE	NF010310.2	broad-spectrum mercury transporter MerE
MLi121	PAKJPHOC_01985	MLi121-Chromosome	1982065	1982904	-	sul1	sulfonamide-resistant dihydropteroate synthase Sul1	core	AMR	AMR	SULFONAMIDE	SULFONAMIDE	EXACTP	279	279	100	100	279	WP_000259031.1	sulfonamide-resistant dihydropteroate synthase Sul1	NF000294.1	sulfonamide-resistant dihydropteroate synthase Sul1
MLi121	PAKJPHOC_01986	MLi121-Chromosome	1982898	1983245	-	qacEdelta1	quaternary ammonium compound efflux SMR transporter QacE delta 1	core	STRESS	BIOCIDE	QUATERNARY AMMONIUM	QUATERNARY AMMONIUM	ALLELEP	115	115	100	100	115	WP_000679427.1	quaternary ammonium compound efflux SMR transporter QacE delta 1	NF000276.2	quaternary ammonium compound efflux SMR transporter QacE
MLi121	PAKJPHOC_01987	MLi121-Chromosome	1983429	1983902	-	dfrA5	trimethoprim-resistant dihydrofolate reductase DfrA5	core	AMR	AMR	TRIMETHOPRIM	TRIMETHOPRIM	EXACTP	157	157	100	100	157	WP_001317507.1	trimethoprim-resistant dihydrofolate reductase DfrA5	NF000330.1	trimethoprim-resistant dihydrofolate reductase DfrA
MLi121	PAKJPHOC_02013	MLi121-Chromosome	2007637	2011755	+	pic	serine protease autotransporter toxin Pic	plus	VIRULENCE	VIRULENCE	NA	NA	EXACTP	1372	1372	100	100	1372	CAU99295.1	serine protease autotransporter toxin Pic	NA	NA
MLi121	PAKJPHOC_02042	MLi121-Chromosome	2038928	2039434	-	aaiC	type VI secretion system protein AaiC/Hcp2	plus	VIRULENCE	VIRULENCE	NA	NA	EXACTP	168	168	100	100	168	CBG37385.1	type VI secretion system protein AaiC/Hcp2	NA	NA
MLi121	PAKJPHOC_02138	MLi121-Chromosome	2134246	2138811	-	sslE	lipoprotein metalloprotease SslE	plus	VIRULENCE	VIRULENCE	NA	NA	HMM	1521	1520	100	86.53	1522	ADE89421.1	lipoprotein metalloprotease SslE	NF037973.1	lipoprotein metalloprotease SslE
MLi121	PAKJPHOC_02435	MLi121-Chromosome	2435835	2438939	+	acrF	multidrug efflux RND transporter permease subunit AcrF	plus	AMR	AMR	EFFLUX	EFFLUX	BLASTP	1034	1034	100	99.42	1034	AAC76298.1	multidrug efflux RND transporter permease subunit AcrF	NA	NA
MLi121	PAKJPHOC_02670	MLi121-Chromosome	2660413	2660775	+	arsD	arsenite efflux transporter metallochaperone ArsD	plus	STRESS	METAL	ARSENIC	ARSENITE	BLASTP	120	120	100	90	120	AAB09625.1	arsenite efflux transporter metallochaperone ArsD	NF033727.1	arsenite efflux transporter metallochaperone ArsD
MLi121	PAKJPHOC_02867	MLi121-Chromosome	2874743	2876440	+	eilA	HilA family transcriptional regulator EilA	plus	VIRULENCE	VIRULENCE	NA	NA	BLASTP	565	565	100	99.29	565	ACB16655.1	HilA family transcriptional regulator EilA	NA	NA
MLi121	PAKJPHOC_02875	MLi121-Chromosome	2895576	2896967	-	uhpT_E350Q	Escherichia fosfomycin resistant UhpT	core	AMR	POINT	FOSFOMYCIN	FOSFOMYCIN	POINTP	463	463	100	99.78	463	WP_000879194.1	hexose phosphate transporter UhpT	NA	NA
MLi121	PAKJPHOC_03402	MLi121-Chromosome	3433349	3434482	-	blaEC	BlaEC family class C beta-lactamase	plus	AMR	AMR	BETA-LACTAM	BETA-LACTAM	BLASTP	377	377	100	99.73	377	AAZ85968.1	cephalosporin-hydrolyzing class C beta-lactamase EC-8	NF000185.2	BlaEC family class C beta-lactamase
MLi121	PAKJPHOC_03632	MLi121-Chromosome	3662548	3663780	-	mdtM	multidrug efflux MFS transporter MdtM	plus	AMR	AMR	EFFLUX	EFFLUX	BLASTP	410	410	100	97.8	410	AAC77293.1	multidrug efflux MFS transporter MdtM	NA	NA
MLi121	PAKJPHOC_03788	MLi121-Chromosome	3806292	3807713	-	espX1	type III secretion system effector EspX1	plus	VIRULENCE	VIRULENCE	NA	NA	BLASTP	473	473	100	90.49	473	ADD54679.1	type III secretion system effector EspX1	NA	NA
MLi121	PAKJPHOC_04103	MLi121-Chromosome	4129609	4133862	+	fdeC	intimin-like adhesin FdeC	plus	VIRULENCE	VIRULENCE	NA	NA	BLASTP	1417	1416	99.93	90.88	1415	ABE05822.1	intimin-like adhesin FdeC	NA	NA
MLi121	PAKJPHOC_04899	MLi121-Chromosome	4970967	4971785	-	iroE	catecholate siderophore esterase IroE	plus	VIRULENCE	VIRULENCE	NA	NA	PARTIALP	272	318	83.02	97.73	264	ACJ63530.1	catecholate siderophore esterase IroE	NA	NA
MLi121	PAKJPHOC_04900	MLi121-Chromosome	4971870	4973099	-	iroD	catecholate siderophore esterase IroD	plus	VIRULENCE	VIRULENCE	NA	NA	BLASTP	409	409	100	99.02	409	ACJ63529.1	catecholate siderophore esterase IroD	NA	NA
MLi121	PAKJPHOC_05061	MLi121-Chromosome	5122046	5122312	+	ymgB	biofilm/acid-resistance regulator AriR	plus	STRESS	ACID	NA	NA	BLASTP	88	88	100	97.73	88	AAC74250.1	biofilm/acid-resistance regulator AriR	NA	NA
MLi121	PAKJPHOC_05339	MLi121-Plasmid02	6490	7395	-	mph(A)	Mph(A) family macrolide 2'-phosphotransferase	core	AMR	AMR	MACROLIDE	MACROLIDE	BLASTP	301	301	100	99.67	301	WP_000219391.1	Mph(A) family macrolide 2'-phosphotransferase	NF000254.1	Mph(A) family macrolide 2'-phosphotransferase
MLi23-1	AMGKHPBO_00478	MLi23-1-Chromosome	472473	475577	-	acrF	multidrug efflux RND transporter permease subunit AcrF	plus	AMR	AMR	EFFLUX	EFFLUX	BLASTP	1034	1034	100	99.61	1034	AAC76298.1	multidrug efflux RND transporter permease subunit AcrF	NA	NA
MLi23-1	AMGKHPBO_01409	MLi23-1-Chromosome	1376729	1377022	-	iss	increased serum survival lipoprotein Iss	plus	VIRULENCE	VIRULENCE	NA	NA	EXACTP	97	97	100	100	97	BAG76115.1	increased serum survival lipoprotein Iss	NA	NA
MLi23-1	AMGKHPBO_01805	MLi23-1-Chromosome	1807194	1808906	+	ybtP	yersiniabactin ABC transporter ATP-binding/permease protein YbtP	plus	VIRULENCE	VIRULENCE	NA	NA	BLASTP	570	600	95	99.3	570	CAA21388.1	yersiniabactin ABC transporter ATP-binding/permease protein YbtP	NA	NA
MLi23-1	AMGKHPBO_01806	MLi23-1-Chromosome	1808893	1810695	+	ybtQ	yersiniabactin ABC transporter ATP-binding/permease protein YbtQ	plus	VIRULENCE	VIRULENCE	NA	NA	BLASTP	600	600	100	99.5	600	AAC69584.1	yersiniabactin ABC transporter ATP-binding/permease protein YbtQ	NA	NA
MLi23-1	AMGKHPBO_01849	MLi23-1-Chromosome	1843694	1844026	+	emrE	multidrug efflux SMR transporter EmrE	plus	STRESS	BIOCIDE	EFFLUX	EFFLUX	BLASTP	110	110	100	98.18	110	CAA77936.1	multidrug efflux SMR transporter EmrE	NF000336.1	multidrug efflux SMR transporter EmrE
MLi23-1	AMGKHPBO_03624	MLi23-1-Chromosome	3560952	3565208	-	fdeC	intimin-like adhesin FdeC	plus	VIRULENCE	VIRULENCE	NA	NA	BLASTP	1418	1416	100	94.21	1416	ABE05822.1	intimin-like adhesin FdeC	NA	NA
MLi23-1	AMGKHPBO_04014	MLi23-1-Chromosome	3938567	3939799	+	mdtM	multidrug efflux MFS transporter MdtM	plus	AMR	AMR	EFFLUX	EFFLUX	BLASTP	410	410	100	97.32	410	AAC77293.1	multidrug efflux MFS transporter MdtM	NA	NA
MLi23-1	AMGKHPBO_04197	MLi23-1-Chromosome	4111770	4112903	+	blaEC	BlaEC family class C beta-lactamase	plus	AMR	AMR	BETA-LACTAM	BETA-LACTAM	BLASTP	377	377	100	98.41	377	WP_063610930.1	extended-spectrum class C beta-lactamase EC-15	NF000185.2	BlaEC family class C beta-lactamase
MLi23-1	AMGKHPBO_04727	MLi23-1-Plasmid01	11129	11602	+	dfrA14	trimethoprim-resistant dihydrofolate reductase DfrA14	core	AMR	AMR	TRIMETHOPRIM	TRIMETHOPRIM	EXACTP	157	157	100	100	157	WP_004201280.1	trimethoprim-resistant dihydrofolate reductase DfrA14	NF000330.1	trimethoprim-resistant dihydrofolate reductase DfrA
MLi23-1	AMGKHPBO_04761	MLi23-1-Plasmid01	39935	40591	-	qnrS1	quinolone resistance pentapeptide repeat protein QnrS1	core	AMR	AMR	QUINOLONE	QUINOLONE	ALLELEP	218	218	100	100	218	WP_001516695.1	quinolone resistance pentapeptide repeat protein QnrS1	NF000056.3	QnrS family quinolone resistance pentapeptide repeat protein
MLi23-1	AMGKHPBO_04767	MLi23-1-Plasmid01	45232	46107	-	blaCTX-M-15	extended-spectrum class A beta-lactamase CTX-M-15	core	AMR	AMR	BETA-LACTAM	CEPHALOSPORIN	ALLELEP	291	291	100	100	291	WP_000239590.1	extended-spectrum class A beta-lactamase CTX-M-15	NF033089.1	CTX-M family extended-spectrum class A beta-lactamase
MLi23-1	AMGKHPBO_04773	MLi23-1-Plasmid01	48928	49788	+	blaTEM-1	broad-spectrum class A beta-lactamase TEM-1	core	AMR	AMR	BETA-LACTAM	BETA-LACTAM	ALLELEP	286	286	100	100	286	WP_000027057.1	broad-spectrum class A beta-lactamase TEM-1	NF000531.2	TEM family class A beta-lactamase
MLi23-1	AMGKHPBO_04777	MLi23-1-Plasmid01	52296	53495	-	tet(A)	tetracycline efflux MFS transporter Tet(A)	core	AMR	AMR	TETRACYCLINE	TETRACYCLINE	EXACTP	399	399	100	100	399	WP_000804064.1	tetracycline efflux MFS transporter Tet(A)	NF012193.0	tetracycline efflux MFS transporter Tet(A)
MLi23-1	AMGKHPBO_04781	MLi23-1-Plasmid01	55485	56321	-	aph(6)-Id	aminoglycoside O-phosphotransferase APH(6)-Id	core	AMR	AMR	AMINOGLYCOSIDE	STREPTOMYCIN	EXACTP	278	278	100	100	278	WP_000480968.1	aminoglycoside O-phosphotransferase APH(6)-Id	NF012171.0	APH(6)-I family aminoglycoside O-phosphotransferase
MLi23-1	AMGKHPBO_04782	MLi23-1-Plasmid01	56321	57124	-	aph(3'')-Ib	aminoglycoside O-phosphotransferase APH(3'')-Ib	core	AMR	AMR	AMINOGLYCOSIDE	STREPTOMYCIN	EXACTP	267	267	100	100	267	WP_001082319.1	aminoglycoside O-phosphotransferase APH(3'')-Ib	NF032895.1	aminoglycoside O-phosphotransferase APH(3'')-Ib
MLi23-1	AMGKHPBO_04783	MLi23-1-Plasmid01	57185	58000	-	sul2	sulfonamide-resistant dihydropteroate synthase Sul2	core	AMR	AMR	SULFONAMIDE	SULFONAMIDE	EXACTP	271	271	100	100	271	WP_001043260.1	sulfonamide-resistant dihydropteroate synthase Sul2	NF000295.1	sulfonamide-resistant dihydropteroate synthase Sul2
MLi23-2	DNPEGKOP_00478	MLi23-2-Chromosome	472473	475577	-	acrF	multidrug efflux RND transporter permease subunit AcrF	plus	AMR	AMR	EFFLUX	EFFLUX	BLASTP	1034	1034	100	99.61	1034	AAC76298.1	multidrug efflux RND transporter permease subunit AcrF	NA	NA
MLi23-2	DNPEGKOP_01409	MLi23-2-Chromosome	1376731	1377024	-	iss	increased serum survival lipoprotein Iss	plus	VIRULENCE	VIRULENCE	NA	NA	EXACTP	97	97	100	100	97	BAG76115.1	increased serum survival lipoprotein Iss	NA	NA
MLi23-2	DNPEGKOP_01808	MLi23-2-Chromosome	1807973	1809685	+	ybtP	yersiniabactin ABC transporter ATP-binding/permease protein YbtP	plus	VIRULENCE	VIRULENCE	NA	NA	BLASTP	570	600	95	99.3	570	CAA21388.1	yersiniabactin ABC transporter ATP-binding/permease protein YbtP	NA	NA
MLi23-2	DNPEGKOP_01809	MLi23-2-Chromosome	1809672	1811474	+	ybtQ	yersiniabactin ABC transporter ATP-binding/permease protein YbtQ	plus	VIRULENCE	VIRULENCE	NA	NA	BLASTP	600	600	100	99.5	600	AAC69584.1	yersiniabactin ABC transporter ATP-binding/permease protein YbtQ	NA	NA
MLi23-2	DNPEGKOP_01852	MLi23-2-Chromosome	1844473	1844805	+	emrE	multidrug efflux SMR transporter EmrE	plus	STRESS	BIOCIDE	EFFLUX	EFFLUX	BLASTP	110	110	100	98.18	110	CAA77936.1	multidrug efflux SMR transporter EmrE	NF000336.1	multidrug efflux SMR transporter EmrE
MLi23-2	DNPEGKOP_03627	MLi23-2-Chromosome	3561731	3565987	-	fdeC	intimin-like adhesin FdeC	plus	VIRULENCE	VIRULENCE	NA	NA	BLASTP	1418	1416	100	94.21	1416	ABE05822.1	intimin-like adhesin FdeC	NA	NA
MLi23-2	DNPEGKOP_04017	MLi23-2-Chromosome	3939344	3940576	+	mdtM	multidrug efflux MFS transporter MdtM	plus	AMR	AMR	EFFLUX	EFFLUX	BLASTP	410	410	100	97.32	410	AAC77293.1	multidrug efflux MFS transporter MdtM	NA	NA
MLi23-2	DNPEGKOP_04199	MLi23-2-Chromosome	4112547	4113680	+	blaEC	BlaEC family class C beta-lactamase	plus	AMR	AMR	BETA-LACTAM	BETA-LACTAM	BLASTP	377	377	100	98.41	377	WP_063610930.1	extended-spectrum class C beta-lactamase EC-15	NF000185.2	BlaEC family class C beta-lactamase
MLi23-2	DNPEGKOP_04730	MLi23-2-Plasmid01	11129	11602	+	dfrA14	trimethoprim-resistant dihydrofolate reductase DfrA14	core	AMR	AMR	TRIMETHOPRIM	TRIMETHOPRIM	EXACTP	157	157	100	100	157	WP_004201280.1	trimethoprim-resistant dihydrofolate reductase DfrA14	NF000330.1	trimethoprim-resistant dihydrofolate reductase DfrA
MLi23-2	DNPEGKOP_04764	MLi23-2-Plasmid01	39935	40591	-	qnrS1	quinolone resistance pentapeptide repeat protein QnrS1	core	AMR	AMR	QUINOLONE	QUINOLONE	ALLELEP	218	218	100	100	218	WP_001516695.1	quinolone resistance pentapeptide repeat protein QnrS1	NF000056.3	QnrS family quinolone resistance pentapeptide repeat protein
MLi23-2	DNPEGKOP_04770	MLi23-2-Plasmid01	45232	46107	-	blaCTX-M-15	extended-spectrum class A beta-lactamase CTX-M-15	core	AMR	AMR	BETA-LACTAM	CEPHALOSPORIN	ALLELEP	291	291	100	100	291	WP_000239590.1	extended-spectrum class A beta-lactamase CTX-M-15	NF033089.1	CTX-M family extended-spectrum class A beta-lactamase
MLi23-2	DNPEGKOP_04776	MLi23-2-Plasmid01	48928	49788	+	blaTEM-1	broad-spectrum class A beta-lactamase TEM-1	core	AMR	AMR	BETA-LACTAM	BETA-LACTAM	ALLELEP	286	286	100	100	286	WP_000027057.1	broad-spectrum class A beta-lactamase TEM-1	NF000531.2	TEM family class A beta-lactamase
MLi23-2	DNPEGKOP_04780	MLi23-2-Plasmid01	52296	53495	-	tet(A)	tetracycline efflux MFS transporter Tet(A)	core	AMR	AMR	TETRACYCLINE	TETRACYCLINE	EXACTP	399	399	100	100	399	WP_000804064.1	tetracycline efflux MFS transporter Tet(A)	NF012193.0	tetracycline efflux MFS transporter Tet(A)
MLi23-2	DNPEGKOP_04784	MLi23-2-Plasmid01	55485	56321	-	aph(6)-Id	aminoglycoside O-phosphotransferase APH(6)-Id	core	AMR	AMR	AMINOGLYCOSIDE	STREPTOMYCIN	EXACTP	278	278	100	100	278	WP_000480968.1	aminoglycoside O-phosphotransferase APH(6)-Id	NF012171.0	APH(6)-I family aminoglycoside O-phosphotransferase
MLi23-2	DNPEGKOP_04785	MLi23-2-Plasmid01	56321	57124	-	aph(3'')-Ib	aminoglycoside O-phosphotransferase APH(3'')-Ib	core	AMR	AMR	AMINOGLYCOSIDE	STREPTOMYCIN	EXACTP	267	267	100	100	267	WP_001082319.1	aminoglycoside O-phosphotransferase APH(3'')-Ib	NF032895.1	aminoglycoside O-phosphotransferase APH(3'')-Ib
MLi23-2	DNPEGKOP_04786	MLi23-2-Plasmid01	57185	58000	-	sul2	sulfonamide-resistant dihydropteroate synthase Sul2	core	AMR	AMR	SULFONAMIDE	SULFONAMIDE	EXACTP	271	271	100	100	271	WP_001043260.1	sulfonamide-resistant dihydropteroate synthase Sul2	NF000295.1	sulfonamide-resistant dihydropteroate synthase Sul2

## Sheet: matrix
	sample	Contig.id	length.bp	Type	total_AMR_per_sample	total_AMR_per_Contig	blaCTX-M-15 [WP_000239590.1]	aph(6)-Id [WP_000480968.1]	sul2 [WP_001043260.1]	blaTEM-1 [WP_000027057.1]	aph(3'')-Ib [WP_001082319.1]	tet(A) [WP_000804064.1]	qnrS1 [WP_001516695.1]	dfrA14 [WP_004201280.1]	mph(A) [WP_000219391.1]	sul1 [WP_000259031.1]	blaOXA-1 [WP_001334766.1]	catB3 [WP_000186237.1]	tet(B) [WP_001089068.1]	aac(6')-Ib-cr5 [WP_063840321.1]	aadA5 [WP_000503573.1]	dfrA17 [WP_001389366.1]	aac(3)-IId [WP_000557454.1]	catA1 [WP_000412211.1]	aac(3)-IIe [WP_000557452.1]	aph(3'')-Ib [WP_109545041.1]	tet(A) [WP_000804063.1]	aph(3'') [WP_001082319.1]	acrF [AAC76298.1]	mdtM [AAC77293.1]	glpT_E448K [WP_000948731.1]	gyrA_S83L [WP_001281243.1]	blaEC [AAZ85968.1]	blaEC [WP_063610930.1]	cyaA_S352T [WP_000281668.1]	gyrA_D87N [WP_001281243.1]	parC_S80I [WP_001281881.1]	blaEC [AAC77110.1]	sat2 [WP_000704156.1]	dfrA1 [WP_000777554.1]	uhpT_E350Q [WP_000879194.1]	tet(D) [WP_001039466.1]	aadA1 [WP_001206315.1]	dfrA5 [WP_001317507.1]	catA1 [WP_011152976.1]	parE_S458A [WP_033554192.1]	parE_S458T [WP_033554192.1]	dfrA1 [WP_000777555.1]	aadA1 [WP_001206316.1]
1	MLi106-2	MLi106-2-Plasmid01	174497	Plasmid	23	12	19			14					7	7	6	5	5	5	4	4	3	3
2	MLi106-4	MLi106-4-Plasmid01	174496	Plasmid	23	12	19			14					7	7	6	5	5	5	4	4	3	3
3	MLi108-1	MLi108-1-Plasmid01	172011	Plasmid	21	10	19								7	7	6	5	5	5	4	4			3
4	MLi108-2	MLi108-2-Plasmid01	172011	Plasmid	21	10	19								7	7	6	5	5	5	4	4			3
5	MLi106-3	MLi106-3-Plasmid01	65272	Plasmid	13	8	19	14	14	14	11	10	7	7
6	MLi104-1	MLi104-1-Plasmid01	84886	Plasmid	10	8	19	14	14	14	11	10	7	7
8	MLi23-1	MLi23-1-Plasmid01	89725	Plasmid	11	8	19	14	14	14	11	10	7	7
9	MLi108-3	MLi108-3-Plasmid02	95344	Plasmid	13	8	19	14	14	14	11	10	7	7
9	MLi23-2	MLi23-2-Plasmid01	89725	Plasmid	11	8	19	14	14	14	11	10	7	7
10	MLi106-1	MLi106-1-Plasmid01	121841	Plasmid	13	8	19	14	14	14	11	10	7	7
11	MLi110	MLi110-Plasmid01	122030	Plasmid	11	8	19	14	14	14	11	10	7	7
12	MLi104-2	MLi104-2-Plasmid01	93511	Plasmid	10	3	19			14													3
13	MLi102	MLi102-Plasmid01	113238	Plasmid	13	1	19
14	MLi105	MLi105-Plasmid02	8412	Plasmid	14	4		14	14		11																1
15	MLi108-1	MLi108-1-Plasmid04	6222	Plasmid	21	3		14	14		11
16	MLi108-2	MLi108-2-Plasmid04	6222	Plasmid	21	3		14	14		11
17	MLi102	MLi102-Plasmid02	6189	Plasmid	13	3		14	14																			1
18	MLi106-2	MLi106-2-Plasmid02	6178	Plasmid	23	3		14	14																	2
19	MLi106-4	MLi106-4-Plasmid02	6178	Plasmid	23	3		14	14																	2
20	MLi105	MLi105-Plasmid01	11848	Plasmid	14	2				14					7
21	MLi114	MLi114-Plasmid02	8286	Plasmid	12	1									7
22	MLi121	MLi121-Plasmid02	8286	Plasmid	12	1									7
23	MLi114	MLi114-Chromosome	5270094	Chromosome	12	11	19			14		10				7													16	16	12	8	7								2			2
24	MLi102	MLi102-Chromosome	5269732	Chromosome	13	9											6		5										16		12	8	7		5										2
25	MLi121	MLi121-Chromosome	5255484	Chromosome	12	11	19			14		10				7													16	16	12	8	7								2			2
26	MLi109	MLi109-Chromosome	5217379	Chromosome	21	21	19	14	14	14	11	10					6	5		5					3				16		12	8	7		5				2	2		2	2		2
27	MLi106-2	MLi106-2-Chromosome	4981147	Chromosome	23	8																							16	16	12	8		7		4	4									2
28	MLi106-4	MLi106-4-Chromosome	4981147	Chromosome	23	8																							16	16	12	8		7		4	4									2
29	MLi106-1	MLi106-1-Chromosome	4965534	Chromosome	13	5																							16	16	12		7		5
30	MLi104-2	MLi104-2-Chromosome	4930547	Chromosome	10	7										7								3						16				7								2						1	1
31	MLi106-3	MLi106-3-Chromosome	4924262	Chromosome	13	5																							16	16	12		7		5
32	MLi108-3	MLi108-3-Chromosome	4894667	Chromosome	13	5																							16	16	12		7		5
33	MLi107	MLi107-Chromosome	4793329	Chromosome	6	6	19																						16	16	12
34	MLi108-2	MLi108-2-Chromosome	4733636	Chromosome	21	8																							16	16	12	8				4	4	3									2
35	MLi108-1	MLi108-1-Chromosome	4733000	Chromosome	21	8																							16	16	12	8				4	4	3									2
36	MLi104-1	MLi104-1-Chromosome	4689650	Chromosome	10	2																								16				7
37	MLi110	MLi110-Chromosome	4645195	Chromosome	11	3																							16	16				7
38	MLi23-2	MLi23-2-Chromosome	4620182	Chromosome	11	3																							16	16				7
39	MLi23-1	MLi23-1-Chromosome	4619405	Chromosome	11	3																							16	16				7
40	MLi105	MLi105-Chromosome	4603416	Chromosome	14	8	19																						16	16								3	2	2			2
41	MLi109	MLi109-Plasmid01	140278	Plasmid		0
42	MLi108-3	MLi108-3-Plasmid01	108353	Plasmid		0
43	MLi121	MLi121-Plasmid01	95886	Plasmid		0
44	MLi108-2	MLi108-2-Plasmid02	92487	Plasmid		0
45	MLi108-1	MLi108-1-Plasmid02	92487	Plasmid		0
46	MLi108-3	MLi108-3-Plasmid03	89004	Plasmid		0
47	MLi114	MLi114-Plasmid01	80847	Plasmid		0
48	MLi23-1	MLi23-1-Plasmid02	35192	Plasmid		0
49	MLi23-2	MLi23-2-Plasmid02	35192	Plasmid		0
50	MLi108-1	MLi108-1-Plasmid03	12602	Plasmid		0
51	MLi108-2	MLi108-2-Plasmid03	12602	Plasmid		0
52	MLi105	MLi105-Plasmid03	5269	Plasmid	14	0
53	MLi106-2	MLi106-2-Plasmid03	4074	Plasmid	23	0
54	MLi106-4	MLi106-4-Plasmid03	4074	Plasmid	23	0
55	MLi108-3	MLi108-3-Plasmid04	4074	Plasmid		0
56	MLi104-1	MLi104-1-Plasmid02	3713	Plasmid	10	0
57	MLi108-1	MLi108-1-Plasmid05	3133	Plasmid		0
58	MLi108-2	MLi108-2-Plasmid05	3133	Plasmid		0
59	MLi106-3	MLi106-3-Plasmid02	3045	Plasmid	13	0
60	MLi104-1	MLi104-1-Plasmid03	2100	Plasmid	10	0
61	MLi106-3	MLi106-3-Plasmid03	1796	Plasmid	13	0
62	MLi108-1	MLi108-1-Plasmid06	1551	Plasmid		0
63	MLi108-2	MLi108-2-Plasmid06	1551	Plasmid		0
[truncated: 4 more columns]

## Sheet: matrix2
cluster_nr	primary_cluster_id	secondary_cluster_id	rep_type(s)	relaxase_type(s)	mpf_type	orit_type(s)	predicted_mobility	sample	Contig.id	length.bp	type	total_AMR_per_sample	total_AMR_per_Contig	blaCTX-M-15 [WP_000239590.1]	aph(6)-Id [WP_000480968.1]	sul2 [WP_001043260.1]	blaTEM-1 [WP_000027057.1]	aph(3'')-Ib [WP_001082319.1]	tet(A) [WP_000804064.1]	mph(A) [WP_000219391.1]	qnrS1 [WP_001516695.1]	dfrA14 [WP_004201280.1]	sul1 [WP_000259031.1]	qacEdelta1 [WP_000679427.1]	iucD [AAD44749.1]	blaOXA-1 [WP_001334766.1]	iutA [AAN45165.2]	iucC [AAN82073.1]	iucB [AAN82074.1]	iucA [EGI25746.1]	catB3 [WP_000186237.1]	tet(B) [WP_001089068.1]	aac(6')-Ib-cr5 [WP_063840321.1]	aadA5 [WP_000503573.1]	dfrA17 [WP_001389366.1]	aac(3)-IId [WP_000557454.1]	catA1 [WP_000412211.1]	aac(3)-IIe [WP_000557452.1]	aph(3'')-Ib [WP_109545041.1]	capU [CAV02025.1]	agg3B [AAM88297.1]	aar [ASK37426.1]	agg3C [AXV27948.1]	agg5A [BAJ79299.1]	aggR [CAA83535.1]	aatA [CAU95796.1]	agg3D [CAU95824.1]	aap [CBG27807.1]	tet(A) [WP_000804063.1]
								MLi102	MLi102-Chromosome	5269732	Chromosome	26	22												7	6						5
7	AA747	AJ079	rep_cluster_488	-	-	-	non-mobilizable	MLi102	MLi102-Plasmid01	113238	Plasmid	26	1	19
1	AB595	AK439	rep_cluster_2335	-	-	MOBP	mobilizable	MLi102	MLi102-Plasmid02	6189	Plasmid	26	3		14	14
								MLi104-1	MLi104-1-Chromosome	4689650	Chromosome	14	6
2	AA887	AJ321	IncFIB	MOBC	MPF_T	-	conjugative	MLi104-1	MLi104-1-Plasmid01	84886	Plasmid	14	8	19	14	14	14	11	10		7	7
18	AA516	AI683	rep_cluster_2358	-	-	MOBP	mobilizable	MLi104-1	MLi104-1-Plasmid02	3713	Plasmid		0
20	AC748	AM073	Col(BS512)	-	-	-	non-mobilizable	MLi104-1	MLi104-1-Plasmid03	2100	Plasmid		0
								MLi104-2	MLi104-2-Chromosome	4930547	Chromosome	24	21										7	7	7		5	5	5	5							3			2
9	AA474	AI621	IncI1/B/O	MOBP	MPF_I	MOBP	conjugative	MLi104-2	MLi104-2-Plasmid01	93511	Plasmid	24	3	19			14																			3
								MLi105	MLi105-Chromosome	4603416	Chromosome	18	12	19
16	AA672	AI950	rep_cluster_2350	MOBF	-	MOB_unknown	mobilizable	MLi105	MLi105-Plasmid01	11848	Plasmid	18	2				14			7
1	AB595	AK439	rep_cluster_2335	-	-	MOBP	mobilizable	MLi105	MLi105-Plasmid02	8412	Plasmid	18	4		14	14		11																															1
17	AB445	AK229	rep_cluster_2350,rep_cluster_2370	MOBP	-	MOBP	mobilizable	MLi105	MLi105-Plasmid03	5269	Plasmid		0
								MLi106-1	MLi106-1-Chromosome	4965534	Chromosome	19	11
2	AA887	AJ321	IncFIB,IncFIB	MOBC	MPF_T	-	conjugative	MLi106-1	MLi106-1-Plasmid01	121841	Plasmid	19	8	19	14	14	14	11	10		7	7
								MLi106-3	MLi106-3-Chromosome	4924262	Chromosome	19	11
8	AC315	AL455	IncY	-	-	-	non-mobilizable	MLi106-3	MLi106-3-Plasmid01	65272	Plasmid	19	8	19	14	14	14	11	10		7	7
19	AB054	AJ609	rep_cluster_2335	-	-	MOBP	mobilizable	MLi106-3	MLi106-3-Plasmid02	3045	Plasmid		0
6	AB685	AK564	-	-	-	MOBP	mobilizable	MLi106-3	MLi106-3-Plasmid03	1796	Plasmid		0
								MLi106-4	MLi106-4-Chromosome	4981147	Chromosome	37	16
3	AA324	AI219	IncFIA,IncFIA,IncFIB,IncFIC	MOBF	MPF_F	MOBF	conjugative	MLi106-4	MLi106-4-Plasmid01	174496	Plasmid	37	18	19			14			7			7	7	7	6	5	5	5	5	5	5	5	4	4	3	3
1	AB595	AK439	rep_cluster_2335,rep_cluster_2335	-	-	MOBP	mobilizable	MLi106-4	MLi106-4-Plasmid02	6178	Plasmid	37	3		14	14																							2
5	AA579	AI797	rep_cluster_1778	MOBQ,MOBQ	-	MOBQ,MOBQ	mobilizable	MLi106-4	MLi106-4-Plasmid03	4074	Plasmid		0
								MLi107	MLi107-Chromosome	4793329	Chromosome	14	14	19
								MLi108-1	MLi108-1-Chromosome	4733000	Chromosome	32	13
3	AA324	AI219	IncFIA,IncFIA,IncFIB,IncFIC	MOBF	MPF_F	MOBF	conjugative	MLi108-1	MLi108-1-Plasmid01	172011	Plasmid	32	16	19						7			7	7	7	6	5	5	5	5	5	5	5	4	4			3
4	AB002	AJ525	rep_cluster_1704	-	-	-	non-mobilizable	MLi108-1	MLi108-1-Plasmid02	92487	Plasmid		0
11	AD167	AM623	rep_cluster_2335,rep_cluster_2335,rep_cluster_2358	-	-	MOBP	mobilizable	MLi108-1	MLi108-1-Plasmid03	12602	Plasmid		0
1	AB595	AK439	rep_cluster_2335	-	-	MOBP	mobilizable	MLi108-1	MLi108-1-Plasmid04	6222	Plasmid	32	3		14	14		11
13	AA674	AI953	rep_cluster_2358	MOBF	-	MOB_unknown	mobilizable	MLi108-1	MLi108-1-Plasmid05	3133	Plasmid		0
6	AB685	AK562	Col(MG828)	-	-	MOBP,MOB_unknown	mobilizable	MLi108-1	MLi108-1-Plasmid06	1551	Plasmid		0
								MLi108-2	MLi108-2-Chromosome	4733636	Chromosome	32	13
								MLi108-3	MLi108-3-Chromosome	4894667	Chromosome	20	11
7	AA747	AJ075	rep_cluster_488	-	-	-	non-mobilizable	MLi108-3	MLi108-3-Plasmid01	108353	Plasmid		0
8	AC315	AL455	IncY	MOBC	MPF_T	-	conjugative	MLi108-3	MLi108-3-Plasmid02	95344	Plasmid	20	8	19	14	14	14	11	10		7	7
15	AD307	AM820	IncFIA,IncFIB,IncFIC	MOBF	MPF_F	-	conjugative	MLi108-3	MLi108-3-Plasmid03	89004	Plasmid	20	1																											2
5	AA579	AI797	rep_cluster_1778	MOBQ	-	MOBQ,MOBQ	mobilizable	MLi108-3	MLi108-3-Plasmid04	4074	Plasmid		0
								MLi109	MLi109-Chromosome	5217379	Chromosome	38	30	19	14	14	14	11	10							6					5		5					3
14	AA734	AJ034	IncFIB,IncFII,rep_cluster_2244	MOBF,MOBP	MPF_F	MOBF	conjugative	MLi109	MLi109-Plasmid01	140278	Plasmid	38	8																												1	1	1	1	1	1	1	1
								MLi110	MLi110-Chromosome	4645195	Chromosome	15	7
2	AA887	AJ321	IncFIB,IncFIB	MOBC	MPF_T	-	conjugative	MLi110	MLi110-Plasmid01	122030	Plasmid	15	8	19	14	14	14	11	10		7	7
								MLi114	MLi114-Chromosome	5270094	Chromosome	35	34	19			14		10				7	7
9	AA474	AI622	IncI-gamma/K1	MOBP	MPF_I	MOBP	conjugative	MLi114	MLi114-Plasmid01	80847	Plasmid		0
12	AA669	AI945	rep_cluster_2350	MOBF	-	MOB_unknown	mobilizable	MLi114	MLi114-Plasmid02	8286	Plasmid	35	1							7
								MLi121	MLi121-Chromosome	5255484	Chromosome	35	34	19			14		10				7	7
4	AB002	AJ521	rep_cluster_2221	-	-	-	non-mobilizable	MLi121	MLi121-Plasmid01	95886	Plasmid		0
12	AA669	AI945	rep_cluster_2350	MOBF	-	MOB_unknown	mobilizable	MLi121	MLi121-Plasmid02	8286	Plasmid	35	1							7
								MLi23-1	MLi23-1-Chromosome	4619405	Chromosome	16	8
2	AA887	AJ321	IncFIB,IncFIB	-	-	-	non-mobilizable	MLi23-1	MLi23-1-Plasmid01	89725	Plasmid	16	8	19	14	14	14	11	10		7	7
10	AD158	AM605	IncN	MOBF	MPF_T	-	conjugative	MLi23-1	MLi23-1-Plasmid02	35192	Plasmid		0
[truncated: 55 more columns]
